# Supplementary material for: Identification of cuprotosis-mediated subtypes, the development of a prognosis model, and influence immune microenvironment in hepatocellular carcinoma
Source: Front Oncol. 2022 Aug 30;12:941211. doi: 10.3389/fonc.2022.941211 (PMC9468823; doi:10.3389/fonc.2022.941211)
Supplement: Supplementary file 2 [file DataSheet_2.xlsx]

## Sheet: S1
Id	futime	fustat	Age	gender	stage
TCGA-ZS-A9CG	341	0	55	MALE	II
TCGA-ZS-A9CF	2412	0	64	MALE	II
TCGA-ZS-A9CE	1241	0	79	FEMALE	II
TCGA-ZS-A9CD	1386	1	73	MALE	II
TCGA-ZP-A9D4	395	0	64	FEMALE	unknow
TCGA-ZP-A9D2	743	0	51	MALE	unknow
TCGA-ZP-A9D1	21	0	56	FEMALE	unknow
TCGA-ZP-A9D0	717	0	67	FEMALE	unknow
TCGA-ZP-A9CZ	706	0	72	MALE	unknow
TCGA-ZP-A9CY	782	0	66	FEMALE	unknow
TCGA-ZP-A9CV	1088	1	59	MALE	unknow
TCGA-YA-A8S7	412	1	68	MALE	III
TCGA-XR-A8TG	898	0	58	MALE	I
TCGA-XR-A8TF	693	1	74	MALE	I
TCGA-XR-A8TE	925	0	16	MALE	III
TCGA-XR-A8TD	1030	0	49	FEMALE	III
TCGA-XR-A8TC	1339	0	43	FEMALE	I
TCGA-WX-AA47	556	1	33	FEMALE	III
TCGA-WX-AA46	756	0	61	MALE	II
TCGA-WX-AA44	615	0	64	FEMALE	I
TCGA-WQ-AB4B	395	0	62	MALE	II
TCGA-WQ-A9G7	30	0	71	FEMALE	unknow
TCGA-WJ-A86L	345	0	68	FEMALE	I
TCGA-UB-AA0V	314	0	69	FEMALE	I
TCGA-UB-AA0U	327	0	60	MALE	II
TCGA-UB-A7MF	214	1	56	MALE	III
TCGA-UB-A7ME	486	0	51	MALE	I
TCGA-UB-A7MD	52	1	67	MALE	I
TCGA-UB-A7MC	500	0	59	MALE	III
TCGA-UB-A7MB	601	0	24	MALE	II
TCGA-UB-A7MA	535	0	62	FEMALE	II
TCGA-T1-A6J8	23	0	68	MALE	unknow
TCGA-RG-A7D4	1098	0	69	MALE	II
TCGA-RC-A7SK	472	0	59	MALE	I
TCGA-RC-A7SH	468	0	42	MALE	II
TCGA-RC-A7SF	579	0	66	MALE	I
TCGA-RC-A7SB	588	0	53	MALE	II
TCGA-RC-A7S9	640	0	47	FEMALE	I
TCGA-RC-A6M6	9	0	75	MALE	II
TCGA-RC-A6M5	15	0	20	FEMALE	IV
TCGA-RC-A6M4	22	0	74	FEMALE	III
TCGA-RC-A6M3	0	0	24	MALE	II
TCGA-QA-A7B7	94	0	48	MALE	II
TCGA-PD-A5DF	639	1	58	FEMALE	III
TCGA-O8-A75V	538	0	54	MALE	I
TCGA-NI-A8LF	606	0	74	MALE	I
TCGA-NI-A4U2	1791	1	71	MALE	III
TCGA-MR-A8JO	330	0	34	MALE	I
TCGA-MR-A520	229	0	58	MALE	I
TCGA-MI-A75I	630	0	61	MALE	unknow
TCGA-MI-A75H	747	0	77	MALE	unknow
TCGA-MI-A75G	698	0	63	MALE	II
TCGA-MI-A75E	507	0	61	MALE	III
TCGA-MI-A75C	291	0	64	MALE	I
TCGA-LG-A9QD	366	0	68	MALE	III
TCGA-LG-A9QC	425	0	48	MALE	I
TCGA-LG-A6GG	387	0	79	FEMALE	II
TCGA-KR-A7K8	906	0	57	MALE	I
TCGA-KR-A7K7	407	0	61	FEMALE	II
TCGA-KR-A7K2	657	0	64	MALE	I
TCGA-KR-A7K0	65	1	65	MALE	I
TCGA-K7-AAU7	359	0	61	MALE	II
TCGA-K7-A6G5	512	0	66	MALE	I
TCGA-K7-A5RG	519	0	66	MALE	I
TCGA-K7-A5RF	631	0	64	MALE	I
TCGA-HP-A5N0	752	1	90	FEMALE	unknow
TCGA-HP-A5MZ	91	1	78	MALE	I
TCGA-GJ-A9DB	67	1	68	MALE	I
TCGA-GJ-A6C0	31	1	75	FEMALE	II
TCGA-GJ-A3OU	879	0	59	MALE	I
TCGA-G3-AAV7	361	0	38	MALE	II
TCGA-G3-AAV6	65	1	53	FEMALE	III
TCGA-G3-AAV5	354	0	67	MALE	II
TCGA-G3-AAV4	27	1	83	FEMALE	I
TCGA-G3-AAV3	412	0	58	FEMALE	II
TCGA-G3-AAV2	372	0	50	MALE	I
TCGA-G3-AAV1	359	1	51	MALE	III
TCGA-G3-AAV0	476	0	58	MALE	I
TCGA-G3-AAUZ	480	0	48	MALE	I
TCGA-G3-A7M9	56	1	70	MALE	III
TCGA-G3-A7M8	430	0	31	MALE	I
TCGA-G3-A7M7	361	0	65	MALE	I
TCGA-G3-A7M6	632	0	60	FEMALE	I
TCGA-G3-A7M5	447	0	76	MALE	I
TCGA-G3-A6UC	671	0	65	MALE	III
TCGA-G3-A5SM	520	0	58	MALE	II
TCGA-G3-A5SL	621	0	70	MALE	II
TCGA-G3-A5SK	744	0	58	MALE	I
TCGA-G3-A5SJ	698	0	59	MALE	I
TCGA-G3-A5SI	768	1	44	MALE	II
TCGA-G3-A3CK	585	0	61	MALE	I
TCGA-G3-A3CJ	594	0	52	MALE	II
TCGA-G3-A3CI	180	0	71	MALE	I
TCGA-G3-A3CH	780	0	53	MALE	III
TCGA-G3-A3CG	673	0	80	MALE	I
TCGA-G3-A25Z	655	0	58	MALE	I
TCGA-G3-A25Y	452	1	52	FEMALE	I
TCGA-G3-A25X	1779	0	73	MALE	II
TCGA-G3-A25W	935	0	79	FEMALE	III
TCGA-G3-A25V	860	0	68	MALE	I
TCGA-G3-A25U	1636	0	63	FEMALE	I
TCGA-G3-A25T	1553	0	45	FEMALE	III
TCGA-G3-A25S	416	1	64	MALE	I
TCGA-FV-A4ZQ	12	0	52	MALE	I
TCGA-FV-A4ZP	2486	1	78	MALE	III
TCGA-FV-A496	10	0	84	FEMALE	I
TCGA-FV-A495	1	0	51	FEMALE	II
TCGA-FV-A3R3	366	1	38	FEMALE	I
TCGA-FV-A3R2	194	1	75	MALE	I
TCGA-FV-A3I1	247	1	81	FEMALE	II
TCGA-FV-A3I0	848	0	76	FEMALE	II
TCGA-FV-A2QR	581	1	75	MALE	I
TCGA-FV-A2QQ	729	0	80	MALE	I
TCGA-FV-A23B	1852	1	70	FEMALE	II
TCGA-ES-A2HT	438	1	54	MALE	I
TCGA-ES-A2HS	688	1	80	MALE	I
TCGA-EP-A3RK	363	0	73	MALE	III
TCGA-EP-A3JL	303	0	76	MALE	I
TCGA-EP-A2KC	19	1	62	MALE	I
TCGA-EP-A2KB	334	0	46	FEMALE	I
TCGA-EP-A2KA	357	0	52	FEMALE	III
TCGA-EP-A26S	237	0	70	MALE	I
TCGA-EP-A12J	330	0	62	MALE	I
TCGA-ED-A97K	6	0	54	MALE	III
TCGA-ED-A8O6	56	1	50	FEMALE	III
TCGA-ED-A8O5	406	0	59	FEMALE	III
TCGA-ED-A82E	408	0	60	FEMALE	III
TCGA-ED-A7XP	400	0	53	FEMALE	II
TCGA-ED-A7XO	427	0	29	MALE	III
TCGA-ED-A7PZ	6	0	61	MALE	II
TCGA-ED-A7PY	390	0	20	FEMALE	II
TCGA-ED-A7PX	6	0	48	FEMALE	II
TCGA-ED-A66Y	296	1	51	FEMALE	III
TCGA-ED-A66X	406	0	35	MALE	III
TCGA-ED-A627	423	0	74	MALE	I
TCGA-ED-A5KG	482	0	60	FEMALE	II
TCGA-ED-A4XI	386	0	58	MALE	II
TCGA-ED-A459	408	0	47	MALE	II
TCGA-DD-AAW3	1633	0	69	MALE	I
TCGA-DD-AAW2	1855	0	69	MALE	I
TCGA-DD-AAW1	1989	0	55	MALE	III
TCGA-DD-AAW0	2015	0	54	MALE	I
TCGA-DD-AAVZ	1900	0	38	MALE	I
TCGA-DD-AAVY	1970	0	56	MALE	III
TCGA-DD-AAVX	1718	0	38	MALE	II
TCGA-DD-AAVW	2317	0	35	MALE	I
TCGA-DD-AAVV	2455	0	56	MALE	II
TCGA-DD-AAVU	2202	0	46	MALE	II
TCGA-DD-AAVS	1823	0	56	MALE	I
TCGA-DD-AAVR	2513	0	44	MALE	I
TCGA-DD-AAVQ	2728	0	38	MALE	I
TCGA-DD-AAVP	2752	0	48	MALE	I
TCGA-DD-AAEK	1067	0	51	MALE	II
TCGA-DD-AAEI	1531	0	72	MALE	I
TCGA-DD-AAEH	784	0	73	MALE	I
TCGA-DD-AAEG	719	0	59	FEMALE	I
TCGA-DD-AAEE	810	0	55	MALE	I
TCGA-DD-AAED	763	0	51	MALE	I
TCGA-DD-AAEB	478	0	60	MALE	I
TCGA-DD-AAEA	575	0	65	MALE	I
TCGA-DD-AAE9	722	0	69	MALE	I
TCGA-DD-AAE8	664	0	45	MALE	I
TCGA-DD-AAE7	644	0	72	MALE	I
TCGA-DD-AAE6	141	0	59	FEMALE	I
TCGA-DD-AAE4	608	0	49	FEMALE	I
TCGA-DD-AAE3	566	0	50	MALE	I
TCGA-DD-AAE2	638	0	51	MALE	I
TCGA-DD-AAE1	552	0	52	MALE	I
TCGA-DD-AAE0	555	0	45	FEMALE	III
TCGA-DD-AADY	555	0	55	FEMALE	I
TCGA-DD-AADW	587	0	48	MALE	I
TCGA-DD-AADV	574	0	50	MALE	I
TCGA-DD-AADU	554	0	60	MALE	II
TCGA-DD-AADS	474	0	63	MALE	I
TCGA-DD-AADR	2028	0	58	MALE	I
TCGA-DD-AADQ	436	0	59	MALE	II
TCGA-DD-AADP	458	0	45	MALE	I
TCGA-DD-AADO	453	0	55	MALE	I
TCGA-DD-AADN	898	0	59	MALE	I
TCGA-DD-AADM	12	1	58	MALE	II
TCGA-DD-AADL	636	0	58	MALE	I
TCGA-DD-AADK	1049	0	68	FEMALE	II
TCGA-DD-AADJ	1066	0	70	FEMALE	I
TCGA-DD-AADI	1085	0	43	FEMALE	I
TCGA-DD-AADG	1145	0	70	MALE	III
TCGA-DD-AADF	115	1	64	FEMALE	I
TCGA-DD-AADE	1202	0	50	MALE	I
TCGA-DD-AADD	1231	0	51	MALE	I
TCGA-DD-AADC	425	1	53	MALE	I
TCGA-DD-AADB	1242	0	51	MALE	I
TCGA-DD-AADA	1233	0	66	FEMALE	I
TCGA-DD-AAD8	1219	0	73	FEMALE	I
TCGA-DD-AAD6	672	0	66	MALE	III
TCGA-DD-AAD5	1345	0	54	MALE	I
TCGA-DD-AAD3	1295	0	43	MALE	I
TCGA-DD-AAD2	658	0	66	MALE	I
TCGA-DD-AAD1	564	0	51	FEMALE	I
TCGA-DD-AAD0	137	0	73	FEMALE	I
TCGA-DD-AACZ	171	1	63	FEMALE	I
TCGA-DD-AACY	1450	0	61	MALE	I
TCGA-DD-AACX	170	0	66	MALE	II
TCGA-DD-AACW	1424	0	43	MALE	I
TCGA-DD-AACV	1531	0	53	MALE	I
TCGA-DD-AACU	1567	0	59	MALE	I
TCGA-DD-AACT	1562	0	69	FEMALE	I
TCGA-DD-AACS	1804	0	39	MALE	I
TCGA-DD-AACQ	432	1	50	MALE	II
TCGA-DD-AACP	415	0	64	MALE	I
TCGA-DD-AACO	1876	0	40	MALE	I
TCGA-DD-AACN	1302	0	32	MALE	I
TCGA-DD-AACM	1769	0	48	MALE	II
TCGA-DD-AACL	107	1	66	FEMALE	I
TCGA-DD-AACK	9	0	70	MALE	I
TCGA-DD-AACJ	2102	0	75	MALE	II
TCGA-DD-AACI	1618	0	69	MALE	II
TCGA-DD-AACH	195	1	69	MALE	II
TCGA-DD-AACG	469	1	52	MALE	II
TCGA-DD-AACF	365	1	68	MALE	I
TCGA-DD-AACE	2184	0	62	MALE	I
TCGA-DD-AACD	381	1	48	MALE	I
TCGA-DD-AACC	1685	1	61	MALE	I
TCGA-DD-AACB	2324	0	74	FEMALE	I
TCGA-DD-AACA	2301	0	65	MALE	I
TCGA-DD-AAC9	347	0	51	MALE	I
TCGA-DD-AAC8	16	1	72	MALE	I
TCGA-DD-AA3A	410	1	81	FEMALE	I
TCGA-DD-A73G	3478	0	73	FEMALE	I
TCGA-DD-A73F	1085	0	77	FEMALE	I
TCGA-DD-A73E	44	0	66	MALE	I
TCGA-DD-A73D	693	0	68	FEMALE	II
TCGA-DD-A73C	701	0	65	FEMALE	III
TCGA-DD-A73B	283	1	72	FEMALE	I
TCGA-DD-A73A	728	0	71	MALE	I
TCGA-DD-A4NV	2018	0	61	MALE	III
TCGA-DD-A4NS	2456	1	61	FEMALE	I
TCGA-DD-A4NR	9	1	85	FEMALE	I
TCGA-DD-A4NQ	373	1	60	MALE	II
TCGA-DD-A4NP	3104	0	32	MALE	I
TCGA-DD-A4NO	2245	0	65	MALE	I
TCGA-DD-A4NN	899	1	56	FEMALE	I
TCGA-DD-A4NL	1711	0	46	MALE	I
TCGA-DD-A4NK	1210	1	80	FEMALE	III
TCGA-DD-A4NJ	760	0	54	FEMALE	II
TCGA-DD-A4NI	561	0	67	MALE	II
TCGA-DD-A4NH	690	0	65	FEMALE	III
TCGA-DD-A4NG	802	1	77	MALE	III
TCGA-DD-A4NF	428	0	72	MALE	I
TCGA-DD-A4NE	660	1	75	FEMALE	III
TCGA-DD-A4ND	2232	0	56	FEMALE	I
TCGA-DD-A4NB	391	0	25	MALE	I
TCGA-DD-A4NA	1008	0	67	FEMALE	III
TCGA-DD-A3A9	931	1	64	FEMALE	IV
TCGA-DD-A3A8	11	1	75	MALE	II
TCGA-DD-A3A7	419	1	67	MALE	III
TCGA-DD-A3A6	3258	1	72	FEMALE	II
TCGA-DD-A3A5	3125	1	66	FEMALE	III
TCGA-DD-A3A4	612	1	37	MALE	III
TCGA-DD-A3A3	535	1	45	MALE	I
TCGA-DD-A3A2	2131	1	76	FEMALE	I
TCGA-DD-A3A1	233	1	65	MALE	III
TCGA-DD-A3A0	785	1	70	MALE	I
TCGA-DD-A39Z	601	1	43	FEMALE	II
TCGA-DD-A39Y	171	1	67	MALE	I
TCGA-DD-A39X	1694	1	78	FEMALE	I
TCGA-DD-A39W	827	1	29	FEMALE	III
TCGA-DD-A39V	643	1	77	MALE	II
TCGA-DD-A1EL	415	1	23	MALE	II
TCGA-DD-A1EK	558	1	64	FEMALE	IV
TCGA-DD-A1EJ	1005	1	71	FEMALE	III
TCGA-DD-A1EI	183	0	46	MALE	I
TCGA-DD-A1EH	1495	0	23	MALE	III
TCGA-DD-A1EG	1372	1	76	MALE	I
TCGA-DD-A1EF	394	1	57	FEMALE	I
TCGA-DD-A1EE	349	1	73	MALE	III
TCGA-DD-A1ED	2301	0	68	MALE	I
TCGA-DD-A1EC	602	0	20	FEMALE	I
TCGA-DD-A1EB	2017	0	72	FEMALE	I
TCGA-DD-A1EA	2415	0	68	MALE	II
TCGA-DD-A1E9	2759	1	70	MALE	I
TCGA-DD-A11D	1560	1	57	FEMALE	I
TCGA-DD-A11C	662	0	69	MALE	I
TCGA-DD-A11B	14	1	73	MALE	I
TCGA-DD-A11A	79	0	67	MALE	I
TCGA-DD-A119	223	1	40	MALE	IV
TCGA-DD-A118	3437	0	77	FEMALE	II
TCGA-DD-A116	1622	1	68	MALE	III
TCGA-DD-A115	2542	1	53	MALE	III
TCGA-DD-A114	1149	1	42	MALE	II
TCGA-DD-A113	2425	0	55	FEMALE	II
TCGA-CC-A9FW	248	0	68	MALE	III
TCGA-CC-A9FV	0	0	57	MALE	III
TCGA-CC-A9FU	0	0	52	FEMALE	III
TCGA-CC-A9FS	211	0	55	MALE	II
TCGA-CC-A8HV	279	1	51	FEMALE	II
TCGA-CC-A8HU	344	1	39	FEMALE	III
TCGA-CC-A8HT	140	1	74	MALE	III
TCGA-CC-A8HS	300	1	18	MALE	III
TCGA-CC-A7IL	278	1	61	MALE	III
TCGA-CC-A7IK	262	1	59	MALE	III
TCGA-CC-A7IJ	382	0	56	MALE	II
TCGA-CC-A7II	399	0	54	MALE	III
TCGA-CC-A7IH	365	0	58	MALE	III
TCGA-CC-A7IG	299	1	47	MALE	II
TCGA-CC-A7IF	649	1	59	MALE	III
TCGA-CC-A7IE	217	1	57	MALE	III
TCGA-CC-A5UE	272	1	48	MALE	III
TCGA-CC-A5UD	304	1	45	MALE	III
TCGA-CC-A5UC	347	1	63	MALE	III
TCGA-CC-A3MC	363	0	54	MALE	III
TCGA-CC-A3MB	315	1	36	MALE	III
TCGA-CC-A3MA	303	1	61	MALE	III
TCGA-CC-A3M9	300	1	45	MALE	III
TCGA-CC-A1HT	101	1	50	MALE	III
TCGA-CC-A123	219	0	24	FEMALE	III
TCGA-CC-5264	102	1	71	MALE	III
TCGA-CC-5263	129	1	35	MALE	III
TCGA-CC-5262	103	1	67	MALE	III
TCGA-CC-5261	97	1	44	MALE	II
TCGA-CC-5260	87	1	61	FEMALE	III
TCGA-CC-5259	250	0	60	FEMALE	III
TCGA-CC-5258	129	1	48	MALE	II
TCGA-BW-A5NQ	0	0	63	MALE	I
TCGA-BW-A5NP	0	0	26	FEMALE	IV
TCGA-BW-A5NO	20	0	50	MALE	III
TCGA-BD-A3ER	1115	0	62	MALE	II
TCGA-BD-A3EP	409	0	75	FEMALE	I
TCGA-BD-A2L6	1363	0	69	MALE	unknow
TCGA-BC-A8YO	562	0	66	FEMALE	III
TCGA-BC-A69I	387	0	69	MALE	I
TCGA-BC-A69H	444	0	64	MALE	II
TCGA-BC-A5W4	547	1	69	MALE	III
TCGA-BC-A3KG	498	0	68	FEMALE	II
TCGA-BC-A3KF	8	0	66	FEMALE	I
TCGA-BC-A217	421	0	75	FEMALE	II
TCGA-BC-A216	1351	0	62	FEMALE	III
TCGA-BC-A112	153	1	80	MALE	unknow
TCGA-BC-A110	2116	1	51	FEMALE	unknow
TCGA-BC-A10Z	34	1	62	FEMALE	I
TCGA-BC-A10Y	711	1	76	MALE	unknow
TCGA-BC-A10X	770	1	52	FEMALE	III
TCGA-BC-A10W	91	1	50	MALE	unknow
TCGA-BC-A10U	837	1	69	MALE	unknow
TCGA-BC-A10T	837	1	76	MALE	unknow
TCGA-BC-A10S	1423	1	81	MALE	unknow
TCGA-BC-A10R	308	1	66	FEMALE	unknow
TCGA-BC-A10Q	1135	1	72	FEMALE	unknow
TCGA-BC-4073	352	0	73	MALE	III
TCGA-BC-4072	1490	1	74	FEMALE	III
TCGA-5R-AAAM	46	1	65	FEMALE	II
TCGA-5R-AA1D	337	0	17	FEMALE	III
TCGA-5R-AA1C	364	0	57	MALE	II
TCGA-5C-AAPD	20	0	61	MALE	II
TCGA-5C-A9VH	322	0	70	MALE	I
TCGA-5C-A9VG	328	0	58	MALE	II
TCGA-4R-AA8I	262	1	66	MALE	II
TCGA-3K-AAZ8	396	0	65	MALE	III
TCGA-2Y-A9HB	260	0	66	MALE	I
TCGA-2Y-A9HA	36	1	70	MALE	II
TCGA-2Y-A9H9	697	0	70	MALE	I
TCGA-2Y-A9H8	633	1	85	FEMALE	unknow
TCGA-2Y-A9H7	1168	0	81	FEMALE	I
TCGA-2Y-A9H6	357	0	68	FEMALE	I
TCGA-2Y-A9H5	555	1	59	FEMALE	I
TCGA-2Y-A9H4	1452	0	68	MALE	I
TCGA-2Y-A9H3	1516	0	45	MALE	II
TCGA-2Y-A9H2	1731	0	64	FEMALE	I
TCGA-2Y-A9H1	1229	1	58	MALE	I
TCGA-2Y-A9H0	3675	0	49	MALE	III
TCGA-2Y-A9GZ	848	1	82	FEMALE	II
TCGA-2Y-A9GY	757	1	64	FEMALE	II
TCGA-2Y-A9GX	2442	0	68	MALE	I
TCGA-2Y-A9GW	1271	1	64	MALE	I
TCGA-2Y-A9GV	2532	1	54	FEMALE	I
TCGA-2Y-A9GU	1939	0	55	FEMALE	I
TCGA-2Y-A9GT	1624	1	51	MALE	I
TCGA-2Y-A9GS	724	1	58	MALE	unknow
GSM2011399	1616.95	0	unknow	MALE	II
GSM2011398	423.4	0	75	MALE	I
GSM2011397	1262.9	0	64	MALE	II
GSM2011396	1306.7	0	76	MALE	I
GSM2011395	1587.75	0	76	MALE	I
GSM2011394	14.6	0	80	MALE	II
GSM2011393	372.3	0	93	FEMALE	I
GSM2011392	1759.3	0	69	MALE	IV
GSM2011391	1719.15	0	73	MALE	III
GSM2011390	1324.95	0	52	MALE	II
GSM2011389	14.6	0	75	MALE	II
GSM2011388	237.25	1	93	FEMALE	I
GSM2011387	624.15	1	77	MALE	III
GSM2011386	1379.7	0	60	MALE	III
GSM2011385	1445.4	1	65	MALE	I
GSM2011384	21.9	0	78	MALE	I
GSM2011383	719.05	0	69	MALE	I
GSM2011382	1759.3	1	29	MALE	I
GSM2011381	2832.4	0	58	MALE	II
GSM2011380	646.05	1	71	MALE	II
GSM2011379	10.95	0	76	MALE	III
GSM2011378	343.1	0	77	FEMALE	I
GSM2011377	164.25	1	51	FEMALE	I
GSM2011376	1503.8	0	59	MALE	II
GSM2011375	1715.5	0	69	MALE	III
GSM2011374	10.95	0	87	MALE	I
GSM2011373	897.9	0	77	FEMALE	I
GSM2011372	335.8	1	64	FEMALE	II
GSM2011371	613.2	0	62	MALE	II
GSM2011370	109.5	0	53	MALE	II
GSM2011369	284.7	0	66	MALE	IV
GSM2011368	237.25	0	70	MALE	II
GSM2011367	609.55	0	78	MALE	I
GSM2011366	142.35	0	39	MALE	II
GSM2011365	14.6	0	61	MALE	II
GSM2011364	897.9	0	51	MALE	II
GSM2011363	7.3	0	64	FEMALE	II
GSM2011362	47.45	0	73	FEMALE	I
GSM2011361	1324.95	0	54	MALE	I
GSM2011360	36.5	0	75	MALE	II
GSM2011359	25.55	1	68	FEMALE	I
GSM2011358	1168	0	71	FEMALE	I
GSM2011357	1168	0	47	FEMALE	I
GSM2011356	7.3	0	47	FEMALE	I
GSM2011355	1817.7	0	58	MALE	III
GSM2011354	219	1	81	MALE	I
GSM2011353	200.75	0	69	MALE	IV
GSM2011352	197.1	0	53	MALE	II
GSM2011351	160.6	0	56	FEMALE	unknow
GSM2011350	989.15	1	80	FEMALE	III
GSM2011349	1817.7	0	78	MALE	I
GSM2011348	7.3	0	44	MALE	II
GSM2011347	427.05	0	61	FEMALE	I
GSM2011346	69.35	1	64	MALE	I
GSM2011345	2295.85	1	41	MALE	III
GSM2011344	284.7	0	56	MALE	I
GSM2011343	211.7	0	65	MALE	I
GSM2011342	124.1	0	65	MALE	II
GSM2011341	7.3	0	52	MALE	II
GSM2011340	284.7	0	63	MALE	II
GSM2011339	1197.2	0	68	MALE	I
GSM2011338	189.8	1	57	MALE	III
GSM2011337	233.6	0	70	MALE	II
GSM2011336	1817.7	0	60	MALE	II
GSM2011335	1452.7	1	81	MALE	I
GSM2011334	2102.4	0	55	MALE	II
GSM2011333	2102.4	0	58	MALE	I
GSM2011332	1529.35	0	58	MALE	I
GSM2011331	970.9	0	85	MALE	I
GSM2011330	503.7	0	48	FEMALE	III
GSM2011329	1748.35	0	49	MALE	II
GSM2011328	1018.35	0	53	MALE	I
GSM2011327	1168	0	50	MALE	I
GSM2011326	54.75	1	47	FEMALE	I
GSM2011325	248.2	0	60	MALE	II
GSM2011324	189.8	0	68	MALE	II
GSM2011323	200.75	0	41	MALE	I
GSM2011322	153.3	1	61	MALE	III
GSM2011321	1018.35	0	73	MALE	III
GSM2011320	989.15	0	50	MALE	I
GSM2011319	324.85	0	53	MALE	I
GSM2011318	653.35	0	73	MALE	I
GSM2011317	602.25	0	43	MALE	II
GSM2011316	740.95	0	51	MALE	I
GSM2011315	25.55	1	74	MALE	I
GSM2011314	193.45	0	68	MALE	II
GSM2011313	824.9	0	54	FEMALE	I
GSM2011312	273.75	0	63	MALE	II
GSM2011311	463.55	0	58	MALE	I
GSM2011310	390.55	0	56	MALE	II
GSM2011309	416.1	0	58	MALE	I
GSM2011308	445.3	0	58	FEMALE	II
GSM2011307	284.7	0	54	MALE	I
GSM2011306	620.5	1	55	MALE	III
GSM2011305	211.7	0	61	MALE	III
GSM2011304	14.6	0	78	MALE	III
GSM2011303	1105.95	0	65	MALE	I
GSM2011302	1759.3	0	79	MALE	I
GSM2011301	25.55	0	67	MALE	III
GSM2011300	7.3	0	71	MALE	I
GSM2011299	1321.3	1	55	FEMALE	I
GSM2011298	762.85	0	65	MALE	I
GSM2011297	547.5	1	79	MALE	III
GSM2011296	934.4	0	59	MALE	III
GSM2011295	14.6	0	55	MALE	I
GSM2011294	25.55	1	66	MALE	I
GSM2011293	657	0	71	FEMALE	I
GSM2011292	14.6	0	71	FEMALE	III
GSM2011291	211.7	0	73	MALE	II
GSM2011290	10.95	0	78	MALE	III
GSM2011289	357.7	1	14	MALE	III
GSM2011288	178.85	1	55	MALE	I
GSM2011287	14.6	0	77	MALE	II
GSM2011286	792.05	0	65	MALE	I
GSM2011285	934.4	0	70	MALE	II

## Sheet: S2
Gene	Type
FDX1	Cuprotosis
LIPT1	Cuprotosis
LIAS	Cuprotosis
DLD	Cuprotosis
DLAT	Cuprotosis
PDHA1	Cuprotosis
PDHB	Cuprotosis
MTF1	Cuprotosis
GLS	Cuprotosis
CDKN2A	Cuprotosis

## Sheet: S3
ID	CRGcluster
TCGA_TCGA-DD-A4NQ	A
TCGA_TCGA-G3-A5SM	B
TCGA_TCGA-MI-A75E	B
TCGA_TCGA-DD-A11D	B
TCGA_TCGA-CC-5262	A
TCGA_TCGA-2Y-A9GY	A
TCGA_TCGA-ES-A2HT	B
TCGA_TCGA-DD-AAW0	B
TCGA_TCGA-G3-A3CI	B
TCGA_TCGA-DD-AAVV	B
TCGA_TCGA-DD-A39Y	A
TCGA_TCGA-DD-A1EB	B
TCGA_TCGA-DD-A1ED	B
TCGA_TCGA-EP-A12J	B
TCGA_TCGA-DD-A1EJ	A
TCGA_TCGA-G3-AAV2	B
TCGA_TCGA-DD-AADY	B
TCGA_TCGA-CC-5263	A
TCGA_TCGA-DD-AADP	B
TCGA_TCGA-BC-A69I	B
TCGA_TCGA-ED-A97K	B
TCGA_TCGA-DD-AAVW	B
TCGA_TCGA-DD-A4NO	A
TCGA_TCGA-BC-A10W	A
TCGA_TCGA-LG-A9QC	B
TCGA_TCGA-DD-A11C	B
TCGA_TCGA-DD-AACV	A
TCGA_TCGA-CC-5264	A
TCGA_TCGA-DD-AACL	A
TCGA_TCGA-DD-A116	B
TCGA_TCGA-CC-A7IG	A
TCGA_TCGA-DD-AAE9	B
TCGA_TCGA-DD-AAVP	B
TCGA_TCGA-G3-AAV5	A
TCGA_TCGA-G3-A3CG	B
TCGA_TCGA-CC-5260	A
TCGA_TCGA-CC-A7IJ	A
TCGA_TCGA-DD-AADU	B
TCGA_TCGA-DD-AAE1	B
TCGA_TCGA-2Y-A9HB	B
TCGA_TCGA-BD-A2L6	A
TCGA_TCGA-DD-A3A9	B
TCGA_TCGA-KR-A7K2	B
TCGA_TCGA-ZS-A9CG	B
TCGA_TCGA-K7-A6G5	B
TCGA_TCGA-DD-AADS	B
TCGA_TCGA-5C-A9VG	B
TCGA_TCGA-DD-A1EE	B
TCGA_TCGA-BC-A110	B
TCGA_TCGA-GJ-A3OU	A
TCGA_TCGA-G3-A25U	A
TCGA_TCGA-DD-AADB	A
TCGA_TCGA-DD-AAVZ	B
TCGA_TCGA-BC-A216	A
TCGA_TCGA-DD-A1EF	B
TCGA_TCGA-DD-AADL	A
TCGA_TCGA-KR-A7K8	B
TCGA_TCGA-ED-A7PX	A
TCGA_TCGA-DD-AADK	B
TCGA_TCGA-BW-A5NO	A
TCGA_TCGA-DD-A39W	B
TCGA_TCGA-GJ-A9DB	B
TCGA_TCGA-DD-A1EA	B
TCGA_TCGA-UB-A7MD	A
TCGA_TCGA-ES-A2HS	B
TCGA_TCGA-G3-A3CJ	B
TCGA_TCGA-FV-A3R2	B
TCGA_TCGA-BW-A5NQ	A
TCGA_TCGA-2Y-A9GZ	B
TCGA_TCGA-4R-AA8I	B
TCGA_TCGA-DD-A4NG	B
TCGA_TCGA-RC-A6M5	B
TCGA_TCGA-2Y-A9H0	A
TCGA_TCGA-DD-A11B	B
TCGA_TCGA-G3-A25V	B
TCGA_TCGA-DD-AADQ	B
TCGA_TCGA-CC-A8HS	A
TCGA_TCGA-DD-A1EL	A
TCGA_TCGA-WQ-AB4B	B
TCGA_TCGA-DD-A39X	B
TCGA_TCGA-RC-A6M3	A
TCGA_TCGA-DD-AACU	B
TCGA_TCGA-WX-AA47	B
TCGA_TCGA-DD-A3A4	B
TCGA_TCGA-DD-A4NE	A
TCGA_TCGA-DD-AADV	B
TCGA_TCGA-DD-AACA	B
TCGA_TCGA-DD-AACX	A
TCGA_TCGA-DD-AACC	B
TCGA_TCGA-G3-A5SK	B
TCGA_TCGA-EP-A2KA	B
TCGA_TCGA-DD-A1EC	A
TCGA_TCGA-DD-AAD3	B
TCGA_TCGA-DD-AACS	A
TCGA_TCGA-BD-A3ER	B
TCGA_TCGA-GJ-A6C0	A
TCGA_TCGA-2Y-A9GS	A
TCGA_TCGA-BC-A8YO	A
TCGA_TCGA-CC-A9FW	B
TCGA_TCGA-DD-AAVQ	B
TCGA_TCGA-BD-A3EP	A
TCGA_TCGA-DD-A39V	B
TCGA_TCGA-DD-A3A1	A
TCGA_TCGA-DD-A4NR	A
TCGA_TCGA-DD-AAC9	B
TCGA_TCGA-CC-5259	B
TCGA_TCGA-DD-A4NK	B
TCGA_TCGA-DD-A3A5	B
TCGA_TCGA-NI-A4U2	B
TCGA_TCGA-DD-A4NF	B
TCGA_TCGA-DD-A11A	B
TCGA_TCGA-DD-AAD0	B
TCGA_TCGA-DD-A3A6	A
TCGA_TCGA-DD-A114	A
TCGA_TCGA-5C-AAPD	A
TCGA_TCGA-HP-A5N0	B
TCGA_TCGA-T1-A6J8	B
TCGA_TCGA-XR-A8TC	B
TCGA_TCGA-DD-AACK	A
TCGA_TCGA-MI-A75C	B
TCGA_TCGA-DD-AACP	B
TCGA_TCGA-DD-AACT	B
TCGA_TCGA-DD-A73E	B
TCGA_TCGA-BC-4072	A
TCGA_TCGA-BC-4073	B
TCGA_TCGA-XR-A8TG	A
TCGA_TCGA-RC-A6M6	A
TCGA_TCGA-BC-A69H	A
TCGA_TCGA-DD-AAC8	B
TCGA_TCGA-DD-AADJ	B
TCGA_TCGA-2Y-A9H9	B
TCGA_TCGA-ED-A5KG	A
TCGA_TCGA-DD-AACO	A
TCGA_TCGA-G3-A25Z	B
TCGA_TCGA-DD-A4NV	B
TCGA_TCGA-FV-A2QR	A
TCGA_TCGA-G3-AAV7	A
TCGA_TCGA-2Y-A9H4	B
TCGA_TCGA-3K-AAZ8	B
TCGA_TCGA-CC-5261	A
TCGA_TCGA-ZP-A9D2	A
TCGA_TCGA-2Y-A9H5	B
TCGA_TCGA-G3-A25T	A
TCGA_TCGA-DD-AAEA	B
TCGA_TCGA-RG-A7D4	A
TCGA_TCGA-DD-AACD	B
TCGA_TCGA-DD-AAD8	A
TCGA_TCGA-5R-AAAM	B
TCGA_TCGA-EP-A3JL	B
TCGA_TCGA-DD-A73G	B
TCGA_TCGA-G3-AAV4	B
TCGA_TCGA-ED-A459	A
TCGA_TCGA-DD-A73C	B
TCGA_TCGA-MR-A520	B
TCGA_TCGA-G3-A7M5	B
TCGA_TCGA-MI-A75G	B
TCGA_TCGA-CC-A7IK	A
TCGA_TCGA-G3-A5SJ	A
TCGA_TCGA-DD-AAE4	B
TCGA_TCGA-CC-A3M9	A
TCGA_TCGA-DD-A4NI	B
TCGA_TCGA-G3-AAV3	B
TCGA_TCGA-UB-A7MA	A
TCGA_TCGA-UB-A7MF	B
TCGA_TCGA-BC-A112	A
TCGA_TCGA-BC-A10U	B
TCGA_TCGA-BC-A5W4	A
TCGA_TCGA-FV-A3I1	B
TCGA_TCGA-CC-A123	B
TCGA_TCGA-WQ-A9G7	A
TCGA_TCGA-ED-A66X	B
TCGA_TCGA-DD-A1EK	A
TCGA_TCGA-DD-AADM	B
TCGA_TCGA-MR-A8JO	B
TCGA_TCGA-QA-A7B7	A
TCGA_TCGA-CC-A8HT	A
TCGA_TCGA-FV-A4ZP	B
TCGA_TCGA-DD-A4NJ	A
TCGA_TCGA-CC-5258	A
TCGA_TCGA-EP-A2KB	B
TCGA_TCGA-G3-A25X	A
TCGA_TCGA-ED-A7PY	B
TCGA_TCGA-EP-A2KC	B
TCGA_TCGA-BC-A10X	B
TCGA_TCGA-CC-A7IH	B
TCGA_TCGA-DD-A3A8	B
TCGA_TCGA-CC-A7IL	B
TCGA_TCGA-BC-A10Z	A
TCGA_TCGA-UB-AA0U	A
TCGA_TCGA-DD-AAEE	B
TCGA_TCGA-ZP-A9D0	B
TCGA_TCGA-DD-A1EG	B
TCGA_TCGA-RC-A6M4	B
TCGA_TCGA-ED-A7XP	A
TCGA_TCGA-2Y-A9HA	A
TCGA_TCGA-DD-AAE2	B
TCGA_TCGA-DD-AADF	B
TCGA_TCGA-DD-AACW	B
TCGA_TCGA-MI-A75I	B
TCGA_TCGA-FV-A3I0	A
TCGA_TCGA-2Y-A9H1	B
TCGA_TCGA-CC-A8HU	A
TCGA_TCGA-DD-AAD2	B
TCGA_TCGA-BC-A10R	B
TCGA_TCGA-G3-A5SL	B
TCGA_TCGA-CC-A1HT	A
TCGA_TCGA-2Y-A9GV	B
TCGA_TCGA-ED-A7XO	A
TCGA_TCGA-CC-A5UC	B
TCGA_TCGA-DD-AADI	B
TCGA_TCGA-DD-A4NA	A
TCGA_TCGA-BC-A10T	B
TCGA_TCGA-RC-A7SH	B
TCGA_TCGA-WJ-A86L	A
TCGA_TCGA-DD-AA3A	A
TCGA_TCGA-CC-A7IE	B
TCGA_TCGA-DD-AAVS	B
TCGA_TCGA-DD-AAE7	B
TCGA_TCGA-BC-A3KG	A
TCGA_TCGA-DD-A3A2	B
TCGA_TCGA-DD-AAVR	B
TCGA_TCGA-CC-A7II	A
TCGA_TCGA-DD-AACN	B
TCGA_TCGA-2Y-A9GX	A
TCGA_TCGA-CC-A3MA	A
TCGA_TCGA-DD-AACQ	A
TCGA_TCGA-RC-A7SF	B
TCGA_TCGA-DD-AADW	A
TCGA_TCGA-G3-A3CH	B
TCGA_TCGA-DD-A1EI	A
TCGA_TCGA-ZP-A9CZ	A
TCGA_TCGA-KR-A7K0	A
TCGA_TCGA-BC-A10Y	A
TCGA_TCGA-ED-A8O5	B
TCGA_TCGA-CC-A9FS	B
TCGA_TCGA-UB-A7MB	A
TCGA_TCGA-ED-A627	B
TCGA_TCGA-XR-A8TE	A
TCGA_TCGA-DD-AACF	B
TCGA_TCGA-K7-A5RF	B
TCGA_TCGA-ZP-A9D1	A
TCGA_TCGA-G3-A7M7	B
TCGA_TCGA-G3-AAUZ	B
TCGA_TCGA-RC-A7SK	A
TCGA_TCGA-DD-AACI	B
TCGA_TCGA-2V-A95S	A
TCGA_TCGA-DD-A4NH	A
TCGA_TCGA-WX-AA46	B
TCGA_TCGA-G3-A7M6	A
TCGA_TCGA-FV-A2QQ	B
TCGA_TCGA-ZP-A9D4	B
TCGA_TCGA-CC-A5UD	A
TCGA_TCGA-DD-A119	B
TCGA_TCGA-DD-AACB	B
TCGA_TCGA-FV-A495	B
TCGA_TCGA-DD-A1EH	B
TCGA_TCGA-DD-AAEH	B
TCGA_TCGA-DD-AAW1	B
TCGA_TCGA-DD-A118	B
TCGA_TCGA-DD-AADA	B
TCGA_TCGA-ED-A66Y	A
TCGA_TCGA-DD-AAE3	B
TCGA_TCGA-G3-AAV6	B
TCGA_TCGA-5R-AA1C	A
TCGA_TCGA-ED-A8O6	B
TCGA_TCGA-DD-AADD	A
TCGA_TCGA-BC-A10S	B
TCGA_TCGA-CC-A9FV	A
TCGA_TCGA-DD-AAEB	B
TCGA_TCGA-WX-AA44	A
TCGA_TCGA-PD-A5DF	A
TCGA_TCGA-YA-A8S7	A
TCGA_TCGA-5R-AA1D	B
TCGA_TCGA-DD-AACH	A
TCGA_TCGA-CC-A8HV	A
TCGA_TCGA-BW-A5NP	B
TCGA_TCGA-G3-AAV0	B
TCGA_TCGA-DD-AAED	A
TCGA_TCGA-2Y-A9H6	B
TCGA_TCGA-2Y-A9GW	B
TCGA_TCGA-DD-A73D	B
TCGA_TCGA-DD-A115	A
TCGA_TCGA-XR-A8TF	B
TCGA_TCGA-CC-A3MC	A
TCGA_TCGA-DD-A73A	B
TCGA_TCGA-DD-AADG	B
TCGA_TCGA-DD-A4NL	B
TCGA_TCGA-BC-A10Q	A
TCGA_TCGA-2Y-A9GU	B
TCGA_TCGA-ZP-A9CV	A
TCGA_TCGA-DD-A113	A
TCGA_TCGA-2Y-A9GT	B
TCGA_TCGA-UB-A7ME	B
TCGA_TCGA-G3-A7M9	A
TCGA_TCGA-DD-AACJ	B
TCGA_TCGA-DD-AAEK	B
TCGA_TCGA-DD-A4ND	B
TCGA_TCGA-2Y-A9H7	B
TCGA_TCGA-RC-A7S9	A
TCGA_TCGA-ZS-A9CE	B
TCGA_TCGA-DD-A73B	B
TCGA_TCGA-RC-A7SB	B
TCGA_TCGA-DD-AADN	B
TCGA_TCGA-CC-A5UE	A
TCGA_TCGA-DD-AACZ	A
TCGA_TCGA-DD-A3A3	B
TCGA_TCGA-2Y-A9H8	B
TCGA_TCGA-G3-A5SI	B
TCGA_TCGA-DD-AAE6	B
TCGA_TCGA-DD-AACG	B
TCGA_TCGA-DD-AADC	A
TCGA_TCGA-ZS-A9CF	B
TCGA_TCGA-NI-A8LF	B
TCGA_TCGA-DD-A39Z	B
TCGA_TCGA-EP-A3RK	B
TCGA_TCGA-FV-A496	A
TCGA_TCGA-CC-A3MB	A
TCGA_TCGA-CC-A7IF	B
TCGA_TCGA-ZS-A9CD	B
TCGA_TCGA-G3-A25S	B
TCGA_TCGA-BC-A217	A
TCGA_TCGA-DD-AAW2	B
TCGA_TCGA-DD-AAD6	A
TCGA_TCGA-ED-A4XI	B
TCGA_TCGA-HP-A5MZ	B
TCGA_TCGA-DD-AAVU	B
TCGA_TCGA-DD-A73F	B
TCGA_TCGA-DD-A4NN	B
TCGA_TCGA-DD-AAEI	B
TCGA_TCGA-UB-AA0V	B
TCGA_TCGA-DD-AADO	B
TCGA_TCGA-DD-AAVY	B
TCGA_TCGA-FV-A3R3	B
TCGA_TCGA-DD-A4NS	B
TCGA_TCGA-MI-A75H	B
TCGA_TCGA-UB-A7MC	A
TCGA_TCGA-FV-A4ZQ	A
TCGA_TCGA-DD-AAEG	A
TCGA_TCGA-DD-AAD5	A
TCGA_TCGA-K7-A5RG	A
TCGA_TCGA-XR-A8TD	A
TCGA_TCGA-DD-AACY	B
TCGA_TCGA-CC-A9FU	A
TCGA_TCGA-KR-A7K7	B
TCGA_TCGA-G3-A25Y	A
TCGA_TCGA-K7-AAU7	A
TCGA_TCGA-BC-A3KF	B
TCGA_TCGA-LG-A9QD	B
TCGA_TCGA-G3-AAV1	B
TCGA_TCGA-O8-A75V	B
TCGA_TCGA-ZP-A9CY	B
TCGA_TCGA-G3-A7M8	B
TCGA_TCGA-DD-AAE0	B
TCGA_TCGA-DD-A3A7	A
TCGA_TCGA-DD-AACE	B
TCGA_TCGA-2Y-A9H3	B
TCGA_TCGA-DD-A4NB	B
TCGA_TCGA-EP-A26S	B
TCGA_TCGA-DD-AAVX	B
TCGA_TCGA-ED-A7PZ	B
TCGA_TCGA-LG-A6GG	A
TCGA_TCGA-2Y-A9H2	A
TCGA_TCGA-DD-AAW3	B
TCGA_TCGA-ED-A82E	A
TCGA_TCGA-DD-A4NP	B
TCGA_TCGA-G3-A6UC	B
TCGA_TCGA-DD-AAD1	A
TCGA_TCGA-G3-A3CK	B
TCGA_TCGA-5C-A9VH	B
TCGA_TCGA-FV-A23B	B
TCGA_TCGA-DD-AADR	B
GSE84437_GSM2011285	A
GSE84437_GSM2011286	B
GSE84437_GSM2011287	B
GSE84437_GSM2011288	B
GSE84437_GSM2011289	B
GSE84437_GSM2011290	B
GSE84437_GSM2011291	A
GSE84437_GSM2011292	A
GSE84437_GSM2011293	B
GSE84437_GSM2011294	A
GSE84437_GSM2011295	A
GSE84437_GSM2011296	A
GSE84437_GSM2011297	B
GSE84437_GSM2011298	B
GSE84437_GSM2011299	B
GSE84437_GSM2011300	A
GSE84437_GSM2011301	B
GSE84437_GSM2011302	B
GSE84437_GSM2011303	B
GSE84437_GSM2011304	B
GSE84437_GSM2011305	A
GSE84437_GSM2011306	B
GSE84437_GSM2011307	B
GSE84437_GSM2011308	B
GSE84437_GSM2011309	A
GSE84437_GSM2011310	A
GSE84437_GSM2011311	B
GSE84437_GSM2011312	B
GSE84437_GSM2011313	A
GSE84437_GSM2011314	B
GSE84437_GSM2011315	B
GSE84437_GSM2011316	A
GSE84437_GSM2011317	B
GSE84437_GSM2011318	A
GSE84437_GSM2011319	B
GSE84437_GSM2011320	B
GSE84437_GSM2011321	A
GSE84437_GSM2011322	A
GSE84437_GSM2011323	B
GSE84437_GSM2011324	A
GSE84437_GSM2011325	A
GSE84437_GSM2011326	B
GSE84437_GSM2011327	B
GSE84437_GSM2011328	B
GSE84437_GSM2011329	A
GSE84437_GSM2011330	A
GSE84437_GSM2011331	B
GSE84437_GSM2011332	B
GSE84437_GSM2011333	A
GSE84437_GSM2011334	A
GSE84437_GSM2011335	B
GSE84437_GSM2011336	A
GSE84437_GSM2011337	B
GSE84437_GSM2011338	B
GSE84437_GSM2011339	B
GSE84437_GSM2011340	B
GSE84437_GSM2011341	A
GSE84437_GSM2011342	A
GSE84437_GSM2011343	A
GSE84437_GSM2011344	A
GSE84437_GSM2011345	B
GSE84437_GSM2011346	B
GSE84437_GSM2011347	B
GSE84437_GSM2011348	A
GSE84437_GSM2011349	A
GSE84437_GSM2011350	B
GSE84437_GSM2011351	B
GSE84437_GSM2011352	B
GSE84437_GSM2011353	A
GSE84437_GSM2011354	B
GSE84437_GSM2011355	A
GSE84437_GSM2011356	B
GSE84437_GSM2011357	A
GSE84437_GSM2011358	A
GSE84437_GSM2011359	B
GSE84437_GSM2011360	B
GSE84437_GSM2011361	B
GSE84437_GSM2011362	B
GSE84437_GSM2011363	A
GSE84437_GSM2011364	A
GSE84437_GSM2011365	B
GSE84437_GSM2011366	A
GSE84437_GSM2011367	B
GSE84437_GSM2011368	B
GSE84437_GSM2011369	B
GSE84437_GSM2011370	B
GSE84437_GSM2011371	B
GSE84437_GSM2011372	B
GSE84437_GSM2011373	A
GSE84437_GSM2011374	A
GSE84437_GSM2011375	B
GSE84437_GSM2011376	A
GSE84437_GSM2011377	A
GSE84437_GSM2011378	A
GSE84437_GSM2011379	A
GSE84437_GSM2011380	B
GSE84437_GSM2011381	B
GSE84437_GSM2011382	B
GSE84437_GSM2011383	B
GSE84437_GSM2011384	B
GSE84437_GSM2011385	B
GSE84437_GSM2011386	B
GSE84437_GSM2011387	B
GSE84437_GSM2011388	B
GSE84437_GSM2011389	B
GSE84437_GSM2011390	B
GSE84437_GSM2011391	B
GSE84437_GSM2011392	B
GSE84437_GSM2011393	A
GSE84437_GSM2011394	B
GSE84437_GSM2011395	B
GSE84437_GSM2011396	A
GSE84437_GSM2011397	A
GSE84437_GSM2011398	A
GSE84437_GSM2011399	B

## Sheet: S4
gene_name	logFC	pvalue	padj
CDKN2A	-1.70605	7.12985e-58	1.24815e-53
KIF23	-1.11803	1.38032e-43	1.2082e-39
RAD54L	-1.08538	2.6494e-43	1.54601e-39
GPSM2	-0.83632	4.32675e-43	1.66841e-39
ECT2	-1.3434	4.76525e-43	1.66841e-39
CHAF1B	-1.19034	9.24064e-43	2.69611e-39
TIPIN	-0.688519	3.26701e-41	8.17031e-38
PSMC3IP	-0.759125	4.98751e-41	1.09139e-37
BUB1B	-1.17028	5.84781e-41	1.11882e-37
MCM6	-1.21253	6.39104e-41	1.11882e-37
TTF2	-0.737239	1.97961e-40	3.15045e-37
E2F2	-0.868958	3.70405e-40	5.4036e-37
KIF2C	-1.37872	5.62482e-40	7.57447e-37
STIL	-0.871047	8.6111e-40	1.07676e-36
CDCA8	-1.31362	1.18858e-39	1.38715e-36
PLK4	-0.828566	1.41787e-39	1.4865e-36
TTK	-1.15848	1.44353e-39	1.4865e-36
MELK	-1.30891	1.71307e-39	1.66606e-36
RIT1	-0.780725	2.26035e-39	2.03254e-36
CDC6	-1.19931	2.41402e-39	2.03254e-36
GINS3	-0.761133	2.43821e-39	2.03254e-36
CDC7	-1.03465	3.16057e-39	2.51495e-36
MCM10	-0.979081	5.2354e-39	3.96236e-36
BUB1	-1.1471	5.43223e-39	3.96236e-36
EME1	-0.845763	5.91716e-39	4.14343e-36
RBL1	-0.789995	7.14399e-39	4.8101e-36
TACC3	-1.18487	8.60882e-39	5.57676e-36
POLQ	-0.702731	8.91976e-39	5.57676e-36
NCAPG	-1.30431	9.71241e-39	5.86295e-36
CDCA2	-0.908528	1.29918e-38	7.58114e-36
GAS2L3	-0.908049	1.67675e-38	9.46875e-36
KNTC1	-1.01709	2.11412e-38	1.15656e-35
CKAP2L	-1.08301	2.90625e-38	1.54172e-35
TRIP13	-1.19742	6.35848e-38	3.27387e-35
FANCI	-1.03303	1.04693e-37	5.23647e-35
CLSPN	-0.738204	1.17132e-37	5.69584e-35
NCAPG2	-0.93144	1.35758e-37	6.42319e-35
NCAPH	-1.0698	1.45821e-37	6.71776e-35
FANCD2	-0.888621	2.75858e-37	1.23825e-34
WDHD1	-0.755316	8.28658e-37	3.62662e-34
TRAIP	-0.864535	9.48634e-37	4.05043e-34
TOP2A	-1.75964	1.39943e-36	5.83297e-34
DEPDC1	-0.997497	3.15251e-36	1.27944e-33
BARD1	-0.789883	3.28034e-36	1.27944e-33
ANLN	-1.27287	3.28886e-36	1.27944e-33
CENPE	-0.83102	5.1458e-36	1.95831e-33
GIT1	-0.735351	7.06395e-36	2.63109e-33
SPATS2	-0.818621	7.61586e-36	2.77757e-33
IGSF3	-1.39594	9.74845e-36	3.48278e-33
KIF18B	-1.04838	1.05705e-35	3.70095e-33
NEIL3	-0.876053	1.15264e-35	3.95648e-33
IFT80	-0.702682	1.42621e-35	4.8014e-33
PRC1	-1.30566	1.499e-35	4.95123e-33
PRR11	-1.07803	1.61457e-35	5.23419e-33
CENPA	-1.16922	2.11847e-35	6.7429e-33
KIF4A	-1.28579	2.607e-35	8.04157e-33
ARHGAP11A	-0.888282	2.61836e-35	8.04157e-33
GPD2	-0.743746	2.90601e-35	8.77115e-33
SKA1	-1.17785	3.10991e-35	9.22746e-33
G6PD	-1.55427	3.24619e-35	9.4713e-33
CDC20	-1.8444	3.99119e-35	1.14541e-32
HAUS6	-0.685423	4.0913e-35	1.1552e-32
PHF19	-0.883718	4.32724e-35	1.20242e-32
TUBG1	-0.838708	4.93235e-35	1.34915e-32
FBXO5	-0.832621	5.89547e-35	1.58779e-32
GLS	-1.23407	6.91412e-35	1.83392e-32
CEP55	-1.13985	1.00259e-34	2.60037e-32
BRCA1	-0.764003	1.01008e-34	2.60037e-32
C5orf34	-0.627282	1.30818e-34	3.319e-32
CDKN2B	-0.938387	1.60697e-34	3.96326e-32
SCMH1	-0.76206	1.6074e-34	3.96326e-32
MAD2L1	-0.955996	1.69447e-34	4.11992e-32
KIF20A	-1.27347	2.56866e-34	6.15985e-32
MCM2	-1.39762	3.46243e-34	8.19099e-32
TPX2	-1.36977	3.69899e-34	8.63395e-32
CHEK1	-0.829813	5.46993e-34	1.25996e-31
SMARCD1	-0.742064	6.37492e-34	1.44934e-31
YEATS2	-0.760933	6.83749e-34	1.53458e-31
DLGAP5	-1.15775	7.84147e-34	1.73763e-31
WDR62	-0.790047	9.64061e-34	2.10961e-31
ZNF207	-0.612867	1.2139e-33	2.59154e-31
NUF2	-1.14596	1.43606e-33	3.02887e-31
HJURP	-1.17989	1.4897e-33	3.1046e-31
RFC4	-0.992864	1.91559e-33	3.89934e-31
NDC80	-1.08604	2.07217e-33	4.16959e-31
TRIM45	-0.832918	2.34138e-33	4.65774e-31
RACGAP1	-1.04693	2.44281e-33	4.80493e-31
EXO1	-0.953459	2.79096e-33	5.42872e-31
UHRF1	-1.13217	2.94155e-33	5.65876e-31
MASTL	-0.728673	3.24466e-33	6.17402e-31
CKS2	-1.09763	3.36962e-33	6.34287e-31
KIF18A	-0.797186	3.78737e-33	7.05337e-31
NUSAP1	-1.2855	4.02355e-33	7.41434e-31
NUP43	-0.680464	4.29952e-33	7.84036e-31
MYO19	-0.724301	4.83276e-33	8.72188e-31
CENPK	-0.794678	5.48102e-33	9.79089e-31
NUP188	-0.725686	6.44742e-33	1.14009e-30
C4orf46	-0.677659	9.23074e-33	1.61593e-30
FUBP1	-0.787156	1.04055e-32	1.80354e-30
PPT1	-0.911853	1.35542e-32	2.32627e-30
RBBP8	-0.888058	1.4423e-32	2.45134e-30
POLA1	-0.789675	1.52523e-32	2.56737e-30
EZH2	-0.945612	1.70826e-32	2.84807e-30
KIF11	-1.00758	1.83688e-32	3.03363e-30
RRAGC	-0.639417	2.15109e-32	3.51935e-30
DR1	-0.695542	2.34963e-32	3.80858e-30
PKMYT1	-0.899042	2.52341e-32	4.05274e-30
CENPL	-0.755948	3.46823e-32	5.51953e-30
KPNA2	-0.984761	5.48547e-32	8.65123e-30
RCC2	-0.935009	6.45977e-32	1.00357e-29
KPNB1	-0.726829	6.47795e-32	1.00357e-29
RBBP4	-0.744731	7.80722e-32	1.19026e-29
LIMK1	-0.873417	7.81905e-32	1.19026e-29
GINS4	-0.757071	7.97576e-32	1.20365e-29
KIF14	-0.818873	8.82988e-32	1.32116e-29
SMC4	-1.10742	9.01408e-32	1.33034e-29
PSIP1	-0.873165	9.04323e-32	1.33034e-29
PTP4A2	-0.610131	9.38748e-32	1.36948e-29
MCM3	-1.05882	9.65269e-32	1.39653e-29
MKI67	-1.13845	1.2014e-31	1.72391e-29
CCDC43	-0.635623	1.5889e-31	2.24317e-29
ERCC6L	-0.614316	1.82728e-31	2.54935e-29
FANCE	-0.859909	1.8349e-31	2.54935e-29
PAQR4	-1.16123	1.94013e-31	2.67433e-29
ABCC1	-1.03878	2.0119e-31	2.75158e-29
CENPM	-1.25917	2.33295e-31	3.16594e-29
NCDN	-0.689963	3.02789e-31	4.07741e-29
POLA2	-0.741075	3.36656e-31	4.49886e-29
CCNB1	-1.26227	3.9405e-31	5.22594e-29
SMC2	-0.814469	4.28418e-31	5.63901e-29
CASP2	-0.762018	5.20435e-31	6.7487e-29
ZWINT	-1.14552	6.4872e-31	8.27274e-29
NUP62	-0.730918	7.14896e-31	9.00358e-29
STX7	-0.621138	7.23942e-31	9.02065e-29
TUBG2	-0.706188	7.53613e-31	9.29067e-29
STMN1	-1.07275	8.03441e-31	9.83569e-29
CENPI	-0.673009	8.20494e-31	9.9747e-29
DNMT1	-1.06798	9.94735e-31	1.19525e-28
ASF1B	-1.21866	9.96836e-31	1.19525e-28
HSPA14	-0.614272	1.12098e-30	1.33496e-28
PSRC1	-0.891852	1.25529e-30	1.47484e-28
GNB1	-0.622023	1.43069e-30	1.65865e-28
SFPQ	-0.617473	1.59902e-30	1.84161e-28
CDK2	-0.848664	1.61086e-30	1.84312e-28
DTL	-1.1115	1.90834e-30	2.16932e-28
POLE3	-0.619025	1.95824e-30	2.21167e-28
CDCA5	-1.17156	2.14397e-30	2.40592e-28
ZNF213	-0.668422	2.41668e-30	2.69467e-28
DEPDC1B	-1.13434	2.60554e-30	2.86871e-28
CENPF	-1.15641	2.94204e-30	3.21896e-28
NCAPD2	-0.99733	3.01445e-30	3.27769e-28
DCLRE1B	-0.645305	3.44099e-30	3.69753e-28
BLM	-0.709402	3.44281e-30	3.69753e-28
CAP1	-0.626861	3.74348e-30	3.99593e-28
AMZ2	-0.589158	3.85968e-30	4.09501e-28
CCNB2	-1.31613	3.95054e-30	4.16615e-28
MTMR2	-0.744544	4.16817e-30	4.36934e-28
DSG2	-1.55329	4.19721e-30	4.3736e-28
GINS1	-1.00629	4.38743e-30	4.54476e-28
PRPF38A	-0.598279	4.76227e-30	4.90402e-28
FOXJ3	-0.643448	4.97609e-30	5.09424e-28
ACYP1	-0.627339	6.6444e-30	6.72763e-28
BIRC5	-1.32897	6.64846e-30	6.72763e-28
UBE2I	-0.589024	6.75402e-30	6.79517e-28
KIF2A	-0.732829	7.09306e-30	7.09549e-28
OIP5	-0.999632	9.02745e-30	8.92851e-28
ZWILCH	-0.680676	9.50345e-30	9.34648e-28
TOPBP1	-0.799431	1.01611e-29	9.93749e-28
UBE2T	-1.12744	1.07801e-29	1.04842e-27
SPC25	-0.933896	1.64279e-29	1.58888e-27
RFC5	-0.732264	1.66724e-29	1.60366e-27
UBE2C	-1.52388	1.69942e-29	1.62569e-27
PLK1	-1.11303	1.72547e-29	1.64164e-27
NDE1	-0.669623	1.85672e-29	1.74752e-27
KIFC1	-1.29947	1.97576e-29	1.84961e-27
FOXM1	-1.24312	2.05206e-29	1.91082e-27
TMEM201	-0.645519	2.17502e-29	2.01459e-27
LMNB1	-1.15426	2.95086e-29	2.71883e-27
RAD51AP1	-1.00372	3.14366e-29	2.88131e-27
MCM7	-0.948869	3.3264e-29	3.0172e-27
WDR76	-0.893809	4.40063e-29	3.95063e-27
CENPH	-0.747814	4.58274e-29	4.09313e-27
HMGB2	-1.01042	5.23352e-29	4.65066e-27
MCM4	-1.0572	5.34669e-29	4.70347e-27
ABCC5	-0.60205	5.83164e-29	5.05389e-27
ZDHHC13	-0.742948	7.13306e-29	6.1513e-27
CDT1	-1.18412	9.80258e-29	8.41196e-27
CCNF	-0.849988	1.0938e-28	9.25805e-27
ANKRD27	-0.693677	1.09472e-28	9.25805e-27
SASS6	-0.638576	1.14114e-28	9.5583e-27
POLD3	-0.666102	1.16499e-28	9.71158e-27
NUP107	-0.674874	1.34563e-28	1.11643e-26
RASSF3	-0.957568	1.40662e-28	1.16152e-26
ITGAV	-1.15957	1.52492e-28	1.2533e-26
CDC25B	-0.973649	1.68334e-28	1.37704e-26
MSH2	-0.743182	1.91574e-28	1.55263e-26
IKBIP	-0.682836	2.0382e-28	1.64427e-26
CBX1	-0.791992	2.14978e-28	1.72633e-26
FANCG	-0.800144	2.41213e-28	1.92816e-26
NASP	-0.712999	2.73423e-28	2.1561e-26
VANGL1	-0.60229	2.76083e-28	2.16732e-26
EFTUD2	-0.603007	2.8034e-28	2.1909e-26
RCC1	-0.701644	2.96509e-28	2.30697e-26
GNS	-0.645619	3.03991e-28	2.35472e-26
G6PC3	-0.689453	3.32415e-28	2.54116e-26
NRM	-0.997256	3.52822e-28	2.68543e-26
CHTF18	-0.753703	3.80713e-28	2.88518e-26
NUP85	-0.632409	4.17685e-28	3.12479e-26
UBE2Z	-0.629867	4.38016e-28	3.26294e-26
TUBA1C	-0.946185	4.49808e-28	3.33659e-26
NPC1	-0.746039	5.03327e-28	3.71782e-26
SPAG5	-0.963412	5.06743e-28	3.72733e-26
CENPO	-0.713918	5.18362e-28	3.77183e-26
SLC22A15	-0.943393	5.19256e-28	3.77183e-26
MAST2	-0.658445	5.25767e-28	3.80334e-26
HMMR	-1.0722	6.47648e-28	4.62765e-26
PSMD2	-0.604001	8.18985e-28	5.73486e-26
PPIH	-0.646197	8.72423e-28	6.08471e-26
KIF15	-0.855096	1.02693e-27	7.13391e-26
FEN1	-0.920134	1.04392e-27	7.19484e-26
USP1	-0.784353	1.07537e-27	7.38255e-26
TROAP	-1.11544	1.16347e-27	7.95611e-26
NUP205	-0.744437	1.19382e-27	8.13189e-26
PHF21A	-0.64145	1.21023e-27	8.21174e-26
HDDC2	-0.666632	1.26327e-27	8.53852e-26
OGFRL1	-0.680319	1.29432e-27	8.71477e-26
NEDD1	-0.62014	1.30359e-27	8.74354e-26
CIT	-0.617892	1.47231e-27	9.83749e-26
MTF2	-0.661511	1.55452e-27	1.03081e-25
PIF1	-0.708732	1.73325e-27	1.14069e-25
RFWD3	-0.67499	1.80941e-27	1.18635e-25
FUNDC1	-0.631755	1.83534e-27	1.19886e-25
INCENP	-0.818503	1.98577e-27	1.2923e-25
CDCA3	-0.911765	2.01048e-27	1.30354e-25
ALDOA	-1.01604	2.11659e-27	1.3523e-25
GNPDA1	-0.851387	3.57357e-27	2.26663e-25
CNOT6	-0.684355	3.59855e-27	2.27423e-25
ATP1A1	-0.967124	3.88655e-27	2.4474e-25
CENPJ	-0.6172	4.18205e-27	2.61468e-25
ELOVL1	-0.596502	4.54175e-27	2.81943e-25
E2F3	-0.843118	4.8682e-27	2.99027e-25
LMNB2	-0.899117	5.02992e-27	3.06808e-25
ATXN2L	-0.655261	5.71885e-27	3.47619e-25
TCF19	-1.05036	5.97982e-27	3.60975e-25
CCNE2	-0.743377	7.39687e-27	4.41944e-25
MMD	-1.0444	8.39741e-27	4.98322e-25
SLBP	-0.637094	8.47219e-27	5.01061e-25
SLC41A1	-0.967466	9.12528e-27	5.34271e-25
XPO1	-0.596439	1.00764e-26	5.87991e-25
PBK	-1.14387	1.03668e-26	6.02928e-25
TIMELESS	-0.803909	1.14754e-26	6.62998e-25
EIF4G3	-0.660731	1.17086e-26	6.74247e-25
SUZ12	-0.71162	1.2255e-26	7.01098e-25
CCDC14	-0.72509	1.39673e-26	7.92679e-25
NEK2	-1.11991	1.39916e-26	7.92679e-25
HSF2	-0.643214	1.63547e-26	9.14715e-25
GPRIN1	-0.793787	1.69077e-26	9.40248e-25
PIGS	-0.736078	1.7896e-26	9.91415e-25
CD58	-0.717906	1.99667e-26	1.09917e-24
HDAC2	-0.648533	2.28986e-26	1.2509e-24
NRAS	-0.707529	2.38138e-26	1.29066e-24
MYBL1	-0.604056	2.51805e-26	1.35842e-24
TRIM37	-0.636212	2.65463e-26	1.42552e-24
SLC1A5	-1.35075	2.73426e-26	1.46379e-24
DYRK2	-0.740504	2.94383e-26	1.56641e-24
DSN1	-0.759275	3.09043e-26	1.63447e-24
CCNE1	-1.19459	3.17095e-26	1.67201e-24
PTGFRN	-0.978462	3.73036e-26	1.96107e-24
CCNA2	-1.20559	4.11777e-26	2.15826e-24
RNF34	-0.58967	4.26722e-26	2.22991e-24
CBFB	-0.667827	4.45766e-26	2.32249e-24
TMEM165	-0.701898	4.89338e-26	2.52695e-24
UBA2	-0.643582	4.94509e-26	2.54614e-24
MYBL2	-1.38407	5.10514e-26	2.62084e-24
SLC36A1	-0.648755	5.56002e-26	2.84601e-24
MCM5	-0.888074	6.38157e-26	3.25702e-24
IQCB1	-0.639828	6.78307e-26	3.44187e-24
ERI1	-0.591616	7.48823e-26	3.76693e-24
ASPM	-1.05399	7.89391e-26	3.94831e-24
MPV17	-0.6323	8.38925e-26	4.18411e-24
STX6	-0.604917	9.41032e-26	4.65359e-24
GTSE1	-0.945601	1.16028e-25	5.68345e-24
E2F7	-0.619211	1.16227e-25	5.68345e-24
CD109	-0.998328	1.22238e-25	5.96073e-24
CHAF1A	-0.733175	1.3252e-25	6.42632e-24
TUBA1B	-1.09093	1.36456e-25	6.59889e-24
TSPAN3	-0.82005	1.42587e-25	6.8575e-24
EPB41L2	-0.855463	1.54476e-25	7.3887e-24
TRIM32	-0.61127	1.64258e-25	7.83517e-24
ACTL6A	-0.728364	1.71852e-25	8.13091e-24
REEP4	-0.696681	1.73729e-25	8.19759e-24
SHCBP1	-0.865189	1.82796e-25	8.60222e-24
HPD	3.03894	1.85982e-25	8.72871e-24
IQGAP3	-0.941017	1.89854e-25	8.8629e-24
RRM2	-1.09735	1.9861e-25	9.22248e-24
CKAP5	-0.66511	2.07465e-25	9.60817e-24
USP33	-0.59052	2.18102e-25	1.00566e-23
SLC25A19	-0.636641	2.2144e-25	1.01746e-23
IER5	-0.713279	2.27111e-25	1.04079e-23
B4GALT5	-0.833319	2.31637e-25	1.056e-23
SAE1	-0.673135	2.82033e-25	1.26597e-23
CORO1C	-0.687381	2.9404e-25	1.31649e-23
WDR54	-0.856779	3.06122e-25	1.36708e-23
NCAPD3	-0.628563	3.15526e-25	1.4055e-23
PGD	-0.846959	3.5646e-25	1.57635e-23
CSTF2	-0.714346	3.5697e-25	1.57635e-23
SET	-0.612966	3.57484e-25	1.57635e-23
SLC27A5	1.6913	3.60033e-25	1.5836e-23
PTTG1	-1.25364	4.05509e-25	1.77916e-23
CAPZA1	-0.600351	4.37039e-25	1.9127e-23
TCERG1	-0.58851	4.55706e-25	1.98942e-23
CBX5	-0.739764	4.69593e-25	2.04495e-23
ENO1	-0.87209	4.94834e-25	2.14952e-23
HELLS	-0.733473	5.29749e-25	2.29549e-23
VRK2	-0.645498	5.55547e-25	2.39542e-23
MED22	-0.615933	5.85252e-25	2.5173e-23
FIGNL1	-0.688081	6.83635e-25	2.92609e-23
UPF3B	-0.649616	8.12584e-25	3.46954e-23
PHIP	-0.643971	8.42571e-25	3.58011e-23
POLD1	-0.737777	9.37373e-25	3.96369e-23
SLC38A1	-1.31401	9.86433e-25	4.15108e-23
PLEKHB2	-0.729011	1.06185e-24	4.45773e-23
SF3B4	-0.703616	1.15961e-24	4.84488e-23
RNF145	-0.792392	1.23044e-24	5.1043e-23
GSR	-0.792461	1.24127e-24	5.13704e-23
ARSJ	-0.728114	1.53611e-24	6.31249e-23
SPIN4	-0.666091	1.57639e-24	6.46283e-23
HCFC1	-0.617977	1.76311e-24	7.17789e-23
MASP2	1.693	1.98195e-24	8.03147e-23
ARL6IP6	-0.705316	2.04199e-24	8.23664e-23
VRK1	-0.625017	2.17456e-24	8.75123e-23
ELF4	-0.913585	2.18524e-24	8.77402e-23
MAP7D1	-0.66038	2.3316e-24	9.31894e-23
COL9A2	-1.02084	2.38199e-24	9.47948e-23
RNASEH2A	-0.851697	2.38259e-24	9.47948e-23
EGLN3	-1.05581	2.51045e-24	9.94298e-23
NPEPPS	-0.648179	2.74192e-24	1.08108e-22
HP1BP3	-0.600313	2.9149e-24	1.14332e-22
RBP4	1.29893	2.91936e-24	1.14332e-22
TYMS	-1.13602	3.26801e-24	1.26851e-22
STX3	-0.880308	3.30164e-24	1.27873e-22
NPAS2	-0.740555	3.37257e-24	1.30332e-22
RGS19	-0.76637	3.6996e-24	1.42029e-22
BBX	-0.690384	3.75183e-24	1.43719e-22
UGCG	-0.803325	4.11361e-24	1.5655e-22
STX2	-0.668947	4.18734e-24	1.58666e-22
LRP12	-0.632572	4.41918e-24	1.6637e-22
HPR	1.99855	4.64163e-24	1.7437e-22
GMIP	-0.720307	5.10357e-24	1.90904e-22
MAPRE1	-0.780707	5.24965e-24	1.95533e-22
ANKRD52	-0.697705	5.45209e-24	2.02212e-22
GCNT3	-1.24631	6.06182e-24	2.2247e-22
AACS	-0.60579	6.38889e-24	2.33983e-22
CDC25A	-0.793297	7.4129e-24	2.69233e-22
NUP155	-0.587437	7.47783e-24	2.71029e-22
IMPDH1	-0.997747	7.53262e-24	2.71889e-22
DNAJC10	-0.623954	7.62884e-24	2.74795e-22
TPD52L2	-0.600369	8.07643e-24	2.89726e-22
PRPF38B	-0.591844	8.13964e-24	2.91396e-22
ATP13A2	-0.682835	8.48133e-24	3.02392e-22
LIG1	-0.712123	9.04987e-24	3.22006e-22
YWHAQ	-0.708466	9.64135e-24	3.42356e-22
ENAH	-0.867267	9.67058e-24	3.42699e-22
CDKN3	-1.18603	1.3517e-23	4.73258e-22
TYRO3	-0.938273	1.37685e-23	4.81099e-22
VASP	-0.645201	1.44387e-23	5.00524e-22
ZRANB2	-0.593324	1.52989e-23	5.2825e-22
RAB10	-0.629203	1.64969e-23	5.64051e-22
PCNA	-0.780096	1.77307e-23	6.03877e-22
PLXNA1	-0.809496	1.94202e-23	6.57583e-22
NUMBL	-0.611972	2.08264e-23	7.0113e-22
ZMYND8	-0.588115	2.10863e-23	7.08514e-22
RIBC2	-0.802157	2.20162e-23	7.36931e-22
ME2	-0.64588	2.26245e-23	7.55847e-22
NDRG3	-0.668752	2.56025e-23	8.45654e-22
HNRNPR	-0.599485	2.62344e-23	8.63268e-22
TSEN54	-0.617263	2.66268e-23	8.74538e-22
RAN	-0.637448	3.00668e-23	9.81996e-22
XPO7	-0.637843	3.48659e-23	1.12613e-21
HNRNPH1	-0.671776	4.1444e-23	1.32636e-21
DCAF16	-0.708748	4.17233e-23	1.33286e-21
IFT52	-0.643722	4.34754e-23	1.38378e-21
WASF2	-0.669224	5.7194e-23	1.80403e-21
VEZF1	-0.632457	5.73432e-23	1.80476e-21
CDO1	1.50275	5.91063e-23	1.85433e-21
RRM1	-0.707736	6.311e-23	1.97286e-21
CCDC93	-0.604321	6.36288e-23	1.98461e-21
RCAN3	-0.656877	6.52748e-23	2.02966e-21
LPCAT4	-0.719019	7.03442e-23	2.17955e-21
XRCC2	-0.675786	7.31399e-23	2.25818e-21
GINS2	-0.874374	7.38374e-23	2.27348e-21
RGN	1.09829	7.65716e-23	2.35169e-21
FHOD3	-0.739551	7.76895e-23	2.38184e-21
CENPQ	-0.731776	8.00507e-23	2.44994e-21
TCTN2	-0.679109	8.22135e-23	2.50737e-21
GMPS	-0.635041	8.27049e-23	2.51797e-21
FGD6	-0.726044	8.47704e-23	2.57191e-21
SFT2D1	-0.626404	8.78427e-23	2.66051e-21
DDX11	-0.625452	9.59964e-23	2.88748e-21
POGK	-0.70783	9.76708e-23	2.92031e-21
CDCA4	-0.72894	9.77553e-23	2.92031e-21
CFHR4	1.70863	1.00166e-22	2.97708e-21
MSI2	-0.619185	1.01484e-22	3.01085e-21
FAM111B	-0.86201	1.15461e-22	3.38571e-21
MYO6	-0.760724	1.25419e-22	3.65931e-21
PDK3	-0.647617	1.26095e-22	3.67291e-21
TBC1D22B	-0.585625	1.32318e-22	3.8287e-21
CDC25C	-0.863017	1.393e-22	4.02406e-21
GLIS2	-0.993899	1.53342e-22	4.4079e-21
CCDC112	-0.61504	1.74134e-22	4.98918e-21
LRRC8B	-0.671555	1.76548e-22	5.05009e-21
ASRGL1	-0.90139	1.81844e-22	5.19309e-21
DVL3	-0.621308	1.84166e-22	5.25082e-21
DONSON	-0.681404	1.99248e-22	5.65321e-21
FAM111A	-0.611747	2.12168e-22	5.98103e-21
TMCO3	-0.956811	2.14063e-22	6.01507e-21
MCM8	-0.709186	2.4803e-22	6.94721e-21
UCK2	-0.705357	2.80998e-22	7.82059e-21
AXIN1	-0.623112	3.01927e-22	8.38974e-21
PRKCI	-0.601791	3.31713e-22	9.11613e-21
ST6GALNAC4	-0.805806	3.40035e-22	9.33018e-21
TPM3	-0.588458	3.4934e-22	9.54064e-21
PIAS3	-0.693969	3.54461e-22	9.64068e-21
SCPEP1	-1.09785	3.54655e-22	9.64068e-21
TRAF2	-0.600665	3.84421e-22	1.03853e-20
XPR1	-0.64962	4.15343e-22	1.12034e-20
ZDHHC7	-0.656767	4.40319e-22	1.18406e-20
FAM110A	-0.665213	4.46989e-22	1.20015e-20
RUSC1	-0.76095	5.02256e-22	1.34442e-20
GPD1L	-0.853108	5.37037e-22	1.43095e-20
FZD1	-0.785061	5.44208e-22	1.44786e-20
ENO2	-1.00923	6.6012e-22	1.74037e-20
OSTM1	-0.626413	7.10203e-22	1.8612e-20
TFDP1	-0.934177	7.75983e-22	2.02752e-20
FNBP1L	-0.75025	7.77835e-22	2.02933e-20
MSH6	-0.59565	8.73138e-22	2.25778e-20
NDOR1	-0.585944	8.82991e-22	2.27874e-20
TP53BP1	-0.594901	9.22797e-22	2.36869e-20
PLEKHG2	-0.630044	9.29946e-22	2.38355e-20
DSCC1	-0.651179	9.53284e-22	2.43623e-20
SLC25A24	-0.819192	9.74419e-22	2.48661e-20
PPM1M	-0.710042	1.17893e-21	2.96423e-20
DHDH	-0.703962	1.20402e-21	3.01107e-20
KIF3C	-0.702346	1.21715e-21	3.03959e-20
TRAF5	-0.585598	1.42827e-21	3.54155e-20
AURKB	-1.09335	1.53309e-21	3.78003e-20
ADAM9	-0.912469	1.70078e-21	4.17e-20
MPP6	-0.680165	1.99379e-21	4.86119e-20
ZNF292	-0.603451	2.15748e-21	5.25297e-20
CDCA7L	-0.862273	2.57023e-21	6.17208e-20
UBAP2L	-0.654016	2.60677e-21	6.25124e-20
CDK4	-0.784789	2.67085e-21	6.39616e-20
AMD1	-0.591788	2.7812e-21	6.63429e-20
SLFN13	-0.905634	2.82672e-21	6.7326e-20
ARNTL2	-0.774597	2.96071e-21	7.03258e-20
KCTD9	-0.633185	3.03343e-21	7.19555e-20
CCDC88A	-0.633867	3.12098e-21	7.39322e-20
GPT	1.1957	3.12992e-21	7.40438e-20
RHOQ	-0.745926	3.16567e-21	7.47885e-20
APH1B	-0.602551	3.24874e-21	7.66475e-20
B3GNT5	-0.908156	3.42598e-21	8.03958e-20
ZNF532	-0.694996	3.45608e-21	8.09934e-20
LRRC42	-0.656388	3.4765e-21	8.13632e-20
SLC6A12	1.27994	3.91501e-21	9.12599e-20
ECHS1	0.60036	4.01888e-21	9.34322e-20
MEX3C	-0.62256	4.02721e-21	9.35018e-20
RP9P	-0.59389	4.31891e-21	1.00141e-19
MMP14	-0.952156	4.369e-21	1.01169e-19
PAQR5	-1.13613	4.65658e-21	1.06979e-19
MAFG	-0.697124	4.77301e-21	1.09224e-19
PYGO2	-0.600938	4.7932e-21	1.09476e-19
SOAT1	-0.608792	4.79652e-21	1.09476e-19
NCKAP1	-0.61406	4.88235e-21	1.11145e-19
TMEM185B	-0.624791	4.91248e-21	1.11685e-19
TMEM44	-0.601036	4.95113e-21	1.12418e-19
E2F8	-0.725524	5.14411e-21	1.16498e-19
SPATS2L	-0.640284	5.17038e-21	1.16942e-19
NUP210	-0.755837	5.55975e-21	1.25586e-19
C12orf49	-0.761082	5.62006e-21	1.26784e-19
ACVR1B	-0.660357	6.11827e-21	1.37316e-19
ZNF664	-0.631411	6.14353e-21	1.37706e-19
LHFPL2	-0.881206	6.22274e-21	1.39303e-19
FAM102B	-0.65925	6.55406e-21	1.45974e-19
KIAA1522	-0.816668	6.77858e-21	1.50591e-19
PRPF3	-0.6191	7.10944e-21	1.57343e-19
C15orf48	-1.42117	7.35163e-21	1.62292e-19
PEA15	-0.650982	7.54298e-21	1.66097e-19
ABL1	-0.631713	8.54993e-21	1.86395e-19
HPX	1.57007	8.81768e-21	1.91711e-19
ARHGEF2	-0.856905	1.03928e-20	2.22961e-19
TK1	-0.993944	1.13341e-20	2.4197e-19
ESPL1	-0.791227	1.22068e-20	2.60282e-19
MPZL1	-0.687577	1.22768e-20	2.61458e-19
RFC3	-0.68275	1.37133e-20	2.89934e-19
BRI3BP	-0.597349	1.40115e-20	2.95881e-19
ARNT2	-0.909562	1.45612e-20	3.06748e-19
TPBG	-0.700211	1.57137e-20	3.29443e-19
ITPR3	-1.12331	1.60016e-20	3.34677e-19
STARD3NL	-0.614964	1.72984e-20	3.59651e-19
KIF20B	-0.611153	1.76928e-20	3.67415e-19
UBE2Q2	-0.9035	1.85315e-20	3.83467e-19
TFRC	-0.843965	1.91592e-20	3.95521e-19
RNF24	-0.590907	1.98227e-20	4.08735e-19
SLC39A10	-0.710455	2.17983e-20	4.45276e-19
UNC119	-0.669937	2.20827e-20	4.50559e-19
CTSC	-0.959388	2.23088e-20	4.54642e-19
CA5A	0.974701	2.24645e-20	4.56752e-19
PJA1	-0.621458	2.28397e-20	4.62861e-19
WSB1	-0.702076	2.30584e-20	4.6666e-19
ITGA5	-0.805733	2.32591e-20	4.70178e-19
AGTRAP	-0.618462	2.43901e-20	4.91339e-19
CHST11	-0.842414	2.62791e-20	5.26967e-19
C11orf80	-0.65124	2.82915e-20	5.65377e-19
CHML	-0.765725	2.91602e-20	5.82073e-19
E2F1	-1.03984	3.09102e-20	6.14902e-19
STIP1	-0.595193	3.15225e-20	6.26371e-19
CA9	-1.75493	3.25268e-20	6.44864e-19
B3GALNT1	-0.638117	3.29115e-20	6.51751e-19
ELOVL7	-1.16176	3.3276e-20	6.58226e-19
MICAL1	-0.770971	3.4333e-20	6.76839e-19
IVNS1ABP	-0.668162	3.6205e-20	7.12141e-19
COMMD8	-0.602616	3.67889e-20	7.22003e-19
ATP8B2	-0.78084	3.77356e-20	7.38926e-19
ASAP1	-0.773308	4.03822e-20	7.89868e-19
ANXA5	-0.981037	4.06598e-20	7.94409e-19
SLC4A7	-0.607815	4.21022e-20	8.20656e-19
SLC39A1	-0.614386	4.21438e-20	8.20656e-19
JRKL	-0.591058	4.2398e-20	8.24688e-19
EHBP1L1	-0.633784	4.24972e-20	8.25701e-19
CALU	-0.709968	4.39503e-20	8.51208e-19
AGRN	-0.859195	4.39559e-20	8.51208e-19
SNHG1	-0.720514	4.73338e-20	9.1158e-19
PIP4K2A	-0.62554	4.76156e-20	9.15998e-19
RMI1	-0.613196	4.81689e-20	9.25625e-19
TRRAP	-0.604927	4.87196e-20	9.34157e-19
SPIN1	-0.704023	5.15043e-20	9.83243e-19
SAP30	-0.611501	5.75186e-20	1.09211e-18
IGF2R	-0.667302	5.82682e-20	1.10514e-18
NOP56	-0.641401	6.07569e-20	1.15109e-18
NRSN2	-1.20028	6.55179e-20	1.23594e-18
APPL2	-0.6025	8.24576e-20	1.53564e-18
APOA5	1.80398	8.42049e-20	1.56651e-18
GFPT1	-0.61	8.79103e-20	1.63198e-18
BTG3	-0.671375	9.04231e-20	1.67331e-18
RAD51	-0.715067	9.29106e-20	1.7121e-18
SPC24	-0.919345	1.00738e-19	1.84083e-18
SH3BGRL3	-0.701639	1.0455e-19	1.90454e-18
ATN1	-0.613317	1.07336e-19	1.95122e-18
IQGAP1	-0.797385	1.07681e-19	1.95546e-18
MDC1	-0.646362	1.08062e-19	1.96034e-18
KIF5B	-0.585746	1.12252e-19	2.03215e-18
UAP1L1	-0.920952	1.27933e-19	2.29467e-18
GNA13	-0.605306	1.30033e-19	2.32756e-18
BCAR3	-0.618237	1.31205e-19	2.34614e-18
F12	1.45771	1.3516e-19	2.41439e-18
C21orf58	-0.602888	1.36853e-19	2.43731e-18
DCK	-0.694925	1.402e-19	2.48919e-18
TMEM106C	-0.768734	1.44516e-19	2.55804e-18
MED14	-0.587197	1.46296e-19	2.58693e-18
GRN	-0.601267	1.47935e-19	2.61327e-18
ACTR2	-0.585494	1.5506e-19	2.73086e-18
SLC35F2	-0.701571	1.66165e-19	2.91472e-18
SPRED1	-0.732919	1.84216e-19	3.21523e-18
SERPINC1	1.78207	1.90642e-19	3.32408e-18
BNIP3L	-0.640487	1.92772e-19	3.35788e-18
MAT1A	1.30259	1.93236e-19	3.36262e-18
SNRPB	-0.640473	2.01111e-19	3.4927e-18
ETV5	-0.765644	2.01807e-19	3.50132e-18
ZNF367	-0.69795	2.02065e-19	3.50233e-18
TMEM65	-0.67134	2.29439e-19	3.94555e-18
IFT57	-0.753364	2.67083e-19	4.56152e-18
DLG3	-0.766691	3.03029e-19	5.12049e-18
RECQL4	-0.836028	3.50816e-19	5.87131e-18
APOC3	1.56425	3.61136e-19	6.01526e-18
LECT2	2.06259	3.64213e-19	6.06075e-18
PDLIM7	-0.688856	3.66318e-19	6.08999e-18
NAP1L1	-0.662418	3.79421e-19	6.29586e-18
SH3RF1	-0.738356	4.26576e-19	7.03167e-18
PFKFB4	-0.894892	4.33921e-19	7.14603e-18
OSGIN2	-0.618631	4.50184e-19	7.37914e-18
CDC42SE1	-0.635843	4.7298e-19	7.74554e-18
LPCAT1	-0.868585	4.90275e-19	8.01378e-18
ANKIB1	-0.607464	5.13512e-19	8.33909e-18
HMGN1	-0.623792	5.66845e-19	9.1458e-18
RPS6KA1	-0.675946	5.73738e-19	9.23997e-18
CYP27A1	1.02577	5.78106e-19	9.30131e-18
EDA	-0.685779	5.92803e-19	9.52075e-18
LARP6	-0.844841	6.10131e-19	9.77215e-18
LASP1	-0.601675	6.55348e-19	1.04581e-17
BAK1	-0.70978	7.43788e-19	1.17561e-17
PELI1	-0.767948	7.46504e-19	1.17732e-17
WDR34	-0.710299	7.83779e-19	1.23167e-17
YWHAZ	-0.706771	7.93759e-19	1.24624e-17
MXD3	-0.625929	8.05645e-19	1.26377e-17
NEBL	-0.732788	8.14959e-19	1.27723e-17
ADH4	2.39922	8.33131e-19	1.30454e-17
TAF6	-0.657479	8.65604e-19	1.35056e-17
GCA	-0.746223	8.78868e-19	1.36881e-17
ANXA2	-0.856046	8.89795e-19	1.38337e-17
HMGN2	-0.64888	9.18512e-19	1.42548e-17
CYP2E1	2.96453	9.26447e-19	1.43526e-17
S100A11	-1.15034	9.66439e-19	1.49589e-17
NFE2L3	-0.827018	9.84978e-19	1.52323e-17
LAMB1	-0.995352	1.00145e-18	1.54734e-17
TCF3	-0.61785	1.05981e-18	1.63176e-17
CNTNAP1	-0.678046	1.21792e-18	1.87026e-17
XPOT	-0.630818	1.2887e-18	1.97031e-17
PLEKHH3	-0.615038	1.47292e-18	2.23828e-17
DCAF7	-0.585175	1.47637e-18	2.24157e-17
INPPL1	-0.587925	1.51183e-18	2.29096e-17
NUDT1	-0.70731	1.62205e-18	2.44578e-17
SLC2A6	-0.957166	1.63868e-18	2.46662e-17
TBC1D16	-0.633778	1.65164e-18	2.47972e-17
TUFT1	-0.712638	1.86553e-18	2.77232e-17
NIPA1	-0.652688	1.93357e-18	2.86857e-17
PAFAH1B3	-1.11399	1.99327e-18	2.95464e-17
ARMCX1	-0.758745	2.07276e-18	3.06726e-17
SLC37A1	-0.623178	2.13848e-18	3.15651e-17
ADORA2B	-0.60877	2.15149e-18	3.17304e-17
NXPH4	-1.111	2.23615e-18	3.28131e-17
WASF1	-0.670378	2.41398e-18	3.53337e-17
PMAIP1	-0.621153	2.48944e-18	3.62563e-17
GOLM1	-1.12647	2.51164e-18	3.65493e-17
RERE	-0.609669	2.6017e-18	3.77657e-17
HOMER3	-0.826676	2.60546e-18	3.77691e-17
STK39	-1.06905	2.92292e-18	4.20104e-17
PYGB	-0.740512	3.26148e-18	4.66466e-17
SUSD1	-0.620689	3.35962e-18	4.79718e-17
PFKP	-1.15142	3.45691e-18	4.92807e-17
HSPA13	-0.59451	3.50294e-18	4.97748e-17
PRKCD	-0.708391	3.53779e-18	5.02292e-17
PLXNA3	-0.705203	3.72079e-18	5.2614e-17
CKAP4	-0.765809	3.73279e-18	5.27153e-17
IGF2BP3	-0.874517	3.8226e-18	5.39229e-17
ACVR1	-0.631989	4.05198e-18	5.6975e-17
PAPSS1	-0.640379	4.52443e-18	6.34653e-17
LIMS1	-0.592771	4.60113e-18	6.43349e-17
IKBKE	-0.781505	4.82263e-18	6.72709e-17
KCTD17	-1.00941	5.01424e-18	6.97769e-17
PLCD3	-0.663254	5.35491e-18	7.41638e-17
RASSF8	-0.620643	5.81221e-18	8.0054e-17
TMPO	-0.612372	5.87262e-18	8.06955e-17
GTPBP2	-0.603863	6.33599e-18	8.65194e-17
PAPLN	-1.07968	6.36206e-18	8.68077e-17
MGAT5	-0.616693	6.61339e-18	9.00264e-17
BCAT1	-0.658909	6.79119e-18	9.22316e-17
SLC2A1	-0.956074	6.89275e-18	9.35383e-17
RNF44	-0.615535	7.08216e-18	9.60343e-17
MFSD10	-0.809019	7.43093e-18	1.0022e-16
ZDHHC20	-0.585742	7.51405e-18	1.01108e-16
DAB2	-0.945167	8.55945e-18	1.14296e-16
APOC1	0.894599	9.51734e-18	1.2622e-16
CLCF1	-0.764341	9.64054e-18	1.27661e-16
SLC39A6	-0.682896	9.6769e-18	1.28045e-16
DTX3	-0.755961	1.02988e-17	1.3576e-16
SWAP70	-0.604687	1.08543e-17	1.42868e-16
MND1	-0.660907	1.12488e-17	1.47728e-16
ITGAM	-0.800154	1.17734e-17	1.53695e-16
NEB	-0.926515	1.1789e-17	1.53784e-16
ZNF486	-0.613996	1.19831e-17	1.56084e-16
SGPP2	-0.880288	1.20252e-17	1.56515e-16
SMG5	-0.60795	1.22209e-17	1.58945e-16
HDAC7	-0.601929	1.24128e-17	1.61201e-16
CLSTN1	-0.862231	1.41615e-17	1.83095e-16
SMPDL3B	-0.725958	1.48653e-17	1.90926e-16
PLOD2	-0.831553	1.57054e-17	2.00538e-16
CBX2	-0.697975	1.63685e-17	2.0855e-16
FCGBP	-0.83642	1.64464e-17	2.09238e-16
FTCD	1.3815	1.74778e-17	2.21074e-16
RFX5	-0.635028	1.77251e-17	2.2404e-16
ERMP1	-0.653127	1.78533e-17	2.25335e-16
CSF1	-0.71447	1.8795e-17	2.36369e-16
NEO1	-0.640996	1.89623e-17	2.38302e-16
LRRC1	-0.923719	2.00215e-17	2.50892e-16
CUEDC1	-0.652843	2.01094e-17	2.51813e-16
SLC9A1	-0.596023	2.12281e-17	2.64686e-16
TNFAIP6	-0.653082	2.14758e-17	2.67434e-16
PRIM1	-0.71652	2.22137e-17	2.76188e-16
AURKA	-0.855213	2.27011e-17	2.81848e-16
ADAM17	-0.656331	2.28571e-17	2.83583e-16
IFI27L2	-0.911522	2.46171e-17	3.04772e-16
ME1	-1.20508	2.51266e-17	3.1064e-16
PRTFDC1	-0.694121	2.60109e-17	3.21345e-16
EZR	-1.03471	2.65811e-17	3.27927e-16
EPHB6	-0.902441	3.02749e-17	3.70107e-16
HMGN4	-0.751729	3.14802e-17	3.84037e-16
ADH1B	1.80772	3.41743e-17	4.14591e-16
CDKN2C	-0.788403	3.43479e-17	4.16121e-16
ADH6	1.10582	3.43897e-17	4.16339e-16
NFKBIE	-0.697019	3.6414e-17	4.39326e-16
CLIC1	-0.760833	3.72338e-17	4.486e-16
P2RX4	-0.617467	3.74722e-17	4.50383e-16
ODC1	-0.813484	3.92224e-17	4.70292e-16
FOXN2	-0.619823	4.08488e-17	4.89124e-16
SLC16A3	-1.03463	4.17172e-17	4.985e-16
KLHL29	-0.721272	4.23744e-17	5.06007e-16
PLAUR	-0.770837	4.75162e-17	5.63562e-16
CAD	-0.602942	4.78165e-17	5.6674e-16
PLP2	-1.02877	5.28061e-17	6.2167e-16
IL27RA	-0.659569	5.80064e-17	6.78784e-16
LDHD	0.873847	5.83246e-17	6.82051e-16
MTHFD1L	-0.647819	5.99665e-17	6.99849e-16
DYNC1I2	-0.59865	6.04125e-17	7.04115e-16
ACSM2A	1.2816	6.06686e-17	7.0616e-16
GRAMD1A	-0.795154	6.26451e-17	7.28197e-16
CKAP2	-0.647678	6.50016e-17	7.54587e-16
ZDHHC2	-0.626737	6.65303e-17	7.70463e-16
HPS3	-0.594849	6.87589e-17	7.94517e-16
SMARCC2	-0.705137	7.44708e-17	8.57689e-16
EIF4EBP1	-0.651999	8.07688e-17	9.25959e-16
ITGA3	-0.915146	8.40627e-17	9.60576e-16
ASGR1	0.89141	9.11624e-17	1.03495e-15
LRP10	-0.605177	9.34888e-17	1.05861e-15
CTDSPL	-0.596024	9.3742e-17	1.06079e-15
ATP1B3	-0.823532	9.93245e-17	1.1189e-15
DDR1	-1.05941	1.03164e-16	1.15902e-15
DCXR	1.07011	1.08929e-16	1.21536e-15
LRRCC1	-0.608872	1.10835e-16	1.23585e-15
MCOLN3	-0.723149	1.16116e-16	1.29281e-15
TUBB	-0.636625	1.18706e-16	1.31941e-15
VHL	-0.635629	1.19646e-16	1.32902e-15
PNMA1	-0.74357	1.26856e-16	1.40286e-15
SNX7	-0.903337	1.29383e-16	1.42721e-15
SERPINF2	1.10756	1.29734e-16	1.42928e-15
MARCKS	-0.866284	1.30561e-16	1.43748e-15
ITGB4	-0.881696	1.4444e-16	1.57739e-15
C15orf39	-0.637074	1.61677e-16	1.75578e-15
SLC2A2	1.29871	1.71448e-16	1.85728e-15
HLTF	-0.642323	1.7158e-16	1.85756e-15
LHPP	0.68977	1.75896e-16	1.90193e-15
IFFO2	-0.593197	1.79893e-16	1.94275e-15
FCHO1	-0.594209	1.81395e-16	1.95777e-15
DNM1	-0.720138	1.82551e-16	1.96903e-15
MEIS2	-0.630682	1.8752e-16	2.0189e-15
STK17B	-0.632469	1.96711e-16	2.11136e-15
RNF19B	-0.601177	2.09151e-16	2.23665e-15
HIF1A	-0.810789	2.25946e-16	2.40743e-15
RAD21	-0.629291	2.27547e-16	2.42302e-15
RAB8B	-0.593688	2.46231e-16	2.60928e-15
RGS2	-1.13894	2.49037e-16	2.63582e-15
CDCA7	-0.942892	2.72402e-16	2.86751e-15
CYP4A22	1.21485	2.75153e-16	2.88778e-15
MBOAT1	-0.942677	3.07831e-16	3.21533e-15
RAVER1	-0.634675	3.13135e-16	3.26683e-15
PEMT	0.708838	3.16164e-16	3.29647e-15
NR1I3	1.3335	3.29032e-16	3.42248e-15
SCRN1	-0.89813	3.33216e-16	3.46394e-15
RHBDF2	-0.661534	3.40964e-16	3.54028e-15
DRAM1	-0.639511	3.52144e-16	3.64987e-15
TTC39A	-0.767951	3.70527e-16	3.82907e-15
SPP2	1.91024	4.08064e-16	4.18978e-15
TUBA4A	-0.840421	4.11528e-16	4.22287e-15
RBM38	-0.59333	4.64991e-16	4.73815e-15
KRBA1	-0.635799	5.3548e-16	5.39673e-15
RAB38	-0.586748	5.41564e-16	5.45176e-15
PRKDC	-0.631341	5.69656e-16	5.70558e-15
HGS	-0.627641	5.69711e-16	5.70558e-15
TM7SF2	0.937099	6.03357e-16	6.01159e-15
HMGA1	-0.854547	6.08912e-16	6.0566e-15
LPAR2	-0.770967	6.13402e-16	6.09779e-15
SLC7A1	-0.838315	6.42979e-16	6.37734e-15
RNASE4	0.787692	6.46046e-16	6.4005e-15
DNASE1L3	1.21228	6.6348e-16	6.5695e-15
ACLY	-0.600699	6.81394e-16	6.72785e-15
CRYL1	0.703257	6.86929e-16	6.77868e-15
ZBTB12	-0.673779	6.98268e-16	6.88282e-15
OSMR	-0.867268	8.01122e-16	7.83926e-15
SLC13A5	1.54655	8.21752e-16	8.03216e-15
ADAM15	-0.621823	8.31772e-16	8.12556e-15
PFKFB3	-1.06267	8.43111e-16	8.22714e-15
DNAJC9	-0.607912	8.83607e-16	8.5888e-15
TNIK	-0.666655	8.95915e-16	8.68913e-15
TRNP1	-1.39299	9.04364e-16	8.76137e-15
DENND2D	-0.676921	9.25876e-16	8.96482e-15
NBPF15	-0.600696	1.00564e-15	9.70495e-15
CLEC3B	0.83281	1.0364e-15	9.97977e-15
TEAD2	-0.92997	1.10463e-15	1.06076e-14
FCGR2A	-0.690898	1.12699e-15	1.08105e-14
ARMCX6	-0.725242	1.14303e-15	1.09523e-14
SERPINH1	-0.772236	1.16872e-15	1.11862e-14
ACAA1	0.621597	1.39159e-15	1.3154e-14
PDGFRL	-0.60202	1.67584e-15	1.56133e-14
SEMA4B	-0.627483	1.77754e-15	1.64818e-14
SYNJ2	-0.608569	1.91478e-15	1.76645e-14
WDR6	-0.589846	2.01559e-15	1.85418e-14
IFNGR2	-0.616951	2.13934e-15	1.9608e-14
BCL9	-0.691504	2.14819e-15	1.96788e-14
PKIB	-0.975891	2.19067e-15	2.00338e-14
UBE2S	-0.635681	2.19152e-15	2.00338e-14
LRP11	-0.598926	2.31755e-15	2.11087e-14
MFSD6	-0.709855	2.44819e-15	2.22177e-14
PLEKHA2	-0.59924	2.49344e-15	2.26049e-14
ASAH1	-0.6129	2.51117e-15	2.2753e-14
PLA2G12B	0.939215	2.56928e-15	2.32204e-14
CD24	-1.8982	2.60587e-15	2.35267e-14
CCDC34	-0.656062	2.79513e-15	2.51705e-14
TMEM164	-0.590124	2.8681e-15	2.57614e-14
TAGLN2	-0.626909	3.0267e-15	2.71303e-14
FNDC3B	-0.608245	3.14303e-15	2.80868e-14
RAI14	-0.585109	3.17678e-15	2.83739e-14
IL15RA	-0.625932	3.23255e-15	2.88425e-14
MLLT11	-0.978518	3.35268e-15	2.98687e-14
TPM4	-0.746131	3.44674e-15	3.06443e-14
UTRN	-0.591954	3.55555e-15	3.15797e-14
TRIM47	-0.826391	3.59563e-15	3.18758e-14
RAP1GAP	-1.08875	3.93789e-15	3.46068e-14
B3GNT9	-0.627028	4.1511e-15	3.63891e-14
TTYH3	-0.813104	4.16302e-15	3.64754e-14
PTGFR	-1.00148	4.21591e-15	3.69203e-14
PM20D2	-0.658428	4.34941e-15	3.80323e-14
ZNF239	-0.661259	4.36945e-15	3.81885e-14
ABCC4	-0.854639	4.3882e-15	3.83332e-14
VEGFB	-1.0981	4.48e-15	3.90378e-14
VGLL4	-0.635873	4.51182e-15	3.92565e-14
IL4I1	-0.809622	4.59527e-15	3.9923e-14
DEK	-0.635469	4.78224e-15	4.14445e-14
POLE2	-0.601292	5.06758e-15	4.37873e-14
SERPIND1	1.17771	5.43942e-15	4.67694e-14
RASEF	-0.870186	5.94436e-15	5.08363e-14
TMPRSS6	1.1479	5.9664e-15	5.09999e-14
RAB32	-0.655347	5.98091e-15	5.10741e-14
ASPH	-0.783196	6.1707e-15	5.26434e-14
SEC14L2	1.11195	6.26236e-15	5.33474e-14
SH3BP1	-0.653407	6.57366e-15	5.58634e-14
AQP9	1.79943	6.85527e-15	5.80873e-14
SFXN3	-0.637989	7.51164e-15	6.32814e-14
MST1	0.816791	7.92878e-15	6.65713e-14
APOA1	1.50472	8.82827e-15	7.36643e-14
ANG	0.995804	9.05381e-15	7.54025e-14
RRAGD	-0.781565	9.61804e-15	7.99115e-14
HGD	0.958435	1.01226e-14	8.37852e-14
RASA3	-0.654148	1.04674e-14	8.64351e-14
RECQL	-0.636032	1.05422e-14	8.69706e-14
BLVRA	-0.840515	1.09828e-14	9.04348e-14
NCK2	-0.914642	1.14297e-14	9.38939e-14
RNF157	-0.834753	1.18137e-14	9.68215e-14
ZNF296	-0.627945	1.27156e-14	1.03606e-13
M6PR	-0.68162	1.31795e-14	1.07113e-13
APLP1	-0.803722	1.37817e-14	1.11489e-13
C6orf223	-0.99134	1.42777e-14	1.15129e-13
CDR2L	-0.73172	1.48822e-14	1.19673e-13
CCL28	-0.742473	1.82774e-14	1.44977e-13
MYL6B	-0.606062	1.8924e-14	1.49429e-13
ANXA2P2	-0.635619	1.89354e-14	1.49452e-13
PRAP1	1.37337	1.98323e-14	1.55758e-13
ADI1	0.644316	2.02486e-14	1.58743e-13
SOX4	-1.0602	2.05845e-14	1.61159e-13
CCL16	1.5061	2.17754e-14	1.70179e-13
C4BPB	0.91551	2.43392e-14	1.88448e-13
ABCA2	-0.591569	2.8413e-14	2.18348e-13
SLC6A6	-0.751641	2.92739e-14	2.24866e-13
SLC10A1	1.81658	3.07111e-14	2.34905e-13
TPR	-0.635827	3.34357e-14	2.54711e-13
SPTLC1	-0.59208	3.35374e-14	2.55264e-13
PLSCR1	-0.6879	3.44957e-14	2.61987e-13
RAB11FIP5	-0.612111	3.47537e-14	2.63719e-13
AKR1B1	-0.912686	3.49624e-14	2.65187e-13
ZIC2	-1.0101	3.84049e-14	2.89542e-13
PBX3	-0.642404	4.23765e-14	3.16756e-13
KLHL23	-0.590269	4.24696e-14	3.17316e-13
FBLIM1	-0.724284	4.30186e-14	3.21145e-13
FAM83D	-0.794494	5.07228e-14	3.75139e-13
TMEM132A	-0.840562	5.24372e-14	3.87327e-13
PLG	1.29359	5.2575e-14	3.88181e-13
SEL1L3	-1.07465	5.60239e-14	4.1139e-13
PITX1	-1.09301	5.69946e-14	4.17817e-13
KLF5	-0.942706	6.01154e-14	4.3904e-13
LRIG3	-0.641866	6.71851e-14	4.87621e-13
RAB3IL1	-0.769133	6.75242e-14	4.89676e-13
TMEM51	-0.866838	6.90743e-14	5.00089e-13
MST1R	-0.647446	7.36094e-14	5.30291e-13
OXCT1	-0.759668	7.53676e-14	5.4251e-13
SRI	-0.638894	7.95478e-14	5.70255e-13
MVP	-0.626453	8.14568e-14	5.83224e-13
PHLDA2	-1.00683	8.25304e-14	5.90669e-13
PIPOX	0.948955	8.72842e-14	6.22148e-13
TFR2	0.933807	8.7503e-14	6.23454e-13
EIF5A2	-0.714342	9.07635e-14	6.45372e-13
LIF	-0.821115	9.12565e-14	6.48614e-13
AMIGO2	-0.631697	9.35314e-14	6.63436e-13
TES	-0.696853	9.36462e-14	6.63874e-13
MMP10	-0.692941	9.71928e-14	6.88292e-13
FUT4	-0.690343	9.75114e-14	6.90269e-13
RBP7	0.719086	1.00744e-13	7.12002e-13
PFN2	-0.968666	1.0271e-13	7.25309e-13
SORD	0.830882	1.06165e-13	7.47293e-13
TMEM54	-0.955498	1.06509e-13	7.49416e-13
TXNRD1	-0.857424	1.11042e-13	7.77053e-13
ANO9	-0.649959	1.11672e-13	7.81032e-13
OLFML2B	-0.722099	1.27606e-13	8.87868e-13
FZD6	-0.734991	1.28806e-13	8.9479e-13
LYPD6B	-0.614456	1.37313e-13	9.48995e-13
SALL2	-0.742573	1.4338e-13	9.87939e-13
LIMA1	-0.587237	1.56582e-13	1.07327e-12
SFN	-1.47584	1.66042e-13	1.13367e-12
STK24	-0.601073	1.66561e-13	1.13677e-12
CYP4A11	1.35953	1.74725e-13	1.18728e-12
RGS1	-1.06647	1.76916e-13	1.20089e-12
LIPC	0.947515	1.78634e-13	1.21161e-12
CBR3	-0.684348	2.03399e-13	1.37108e-12
GCLM	-0.664231	2.06233e-13	1.38596e-12
CAV2	-0.885617	2.22283e-13	1.48579e-12
PTHLH	-0.709807	2.28388e-13	1.52253e-12
CFHR2	0.950941	2.3219e-13	1.54611e-12
MAP3K14	-0.594198	2.44109e-13	1.6187e-12
ADH1A	1.36586	2.50537e-13	1.65944e-12
DBN1	-0.879443	2.52959e-13	1.67421e-12
PLCB1	-0.593602	2.53138e-13	1.67477e-12
S100A6	-1.29693	2.66027e-13	1.75341e-12
UNC5B	-0.64506	2.89601e-13	1.90092e-12
MYLIP	-0.601053	2.90939e-13	1.90827e-12
TMEM45A	-1.1336	2.92038e-13	1.91333e-12
TREM2	-0.852905	2.92704e-13	1.91697e-12
TTC36	1.36312	3.13774e-13	2.04807e-12
FAM102A	-0.61766	3.18436e-13	2.07695e-12
SULF1	-0.899684	3.2011e-13	2.08554e-12
TUSC3	-0.929297	3.23448e-13	2.10572e-12
KNG1	1.11256	3.29161e-13	2.13973e-12
LRRN2	-0.614788	3.30411e-13	2.14626e-12
ARL14	-0.859685	3.43915e-13	2.22901e-12
CPB2	0.874595	3.54291e-13	2.29287e-12
ZMIZ1	-0.590951	3.56394e-13	2.30563e-12
SLC1A2	1.16276	3.60428e-13	2.33086e-12
MAEL	-0.689671	4.21226e-13	2.69222e-12
CFHR3	1.37168	5.26318e-13	3.31906e-12
SLC4A11	-0.599807	5.28343e-13	3.33063e-12
KCNJ11	-0.619885	5.44537e-13	3.42778e-12
ACSS1	-0.708734	5.46791e-13	3.44074e-12
PAH	0.975067	5.71657e-13	3.59075e-12
ALDH2	0.617207	5.7422e-13	3.60556e-12
RIPPLY1	0.836619	5.86903e-13	3.67991e-12
PAG1	-0.638128	5.9672e-13	3.73745e-12
MICB	-0.600638	6.13305e-13	3.83037e-12
ZNF385A	-0.586714	6.30935e-13	3.93486e-12
ACSM2B	1.09915	6.69374e-13	4.16716e-12
SLC7A7	-0.677829	6.96049e-13	4.32861e-12
SLC44A5	-0.669726	7.37129e-13	4.56947e-12
CPN2	1.09602	7.44529e-13	4.61371e-12
TMEM176B	0.699876	7.78658e-13	4.81498e-12
ZSWIM5	-0.689491	7.80296e-13	4.8234e-12
LCAT	1.02766	8.21915e-13	5.06636e-12
SLC7A11	-0.661511	8.59312e-13	5.28014e-12
BOK	0.697665	8.76501e-13	5.37632e-12
MAB21L2	-0.683354	9.01403e-13	5.52326e-12
AP1G2	-0.592661	9.43188e-13	5.76517e-12
KRT80	-0.790571	9.5574e-13	5.83375e-12
APOC4	0.767252	1.00188e-12	6.09623e-12
LIMK2	-0.601907	1.03591e-12	6.2902e-12
PYCARD	-0.888165	1.04608e-12	6.34756e-12
TLR2	-0.625509	1.05784e-12	6.41e-12
F9	1.6408	1.06614e-12	6.4581e-12
SLC17A2	1.07392	1.07106e-12	6.48342e-12
PROC	0.797631	1.10322e-12	6.66886e-12
MCAM	-0.603174	1.15859e-12	6.97946e-12
TNFRSF11B	-0.906834	1.16961e-12	7.03129e-12
SEMA6A	-0.890489	1.26237e-12	7.55782e-12
LAMC1	-0.712465	1.27961e-12	7.65315e-12
F7	0.813014	1.35882e-12	8.09924e-12
GLYATL1	1.03467	1.41656e-12	8.42904e-12
BAIAP2L2	-1.16288	1.47475e-12	8.75152e-12
PANK1	0.614276	1.49649e-12	8.86552e-12
ZC3H12A	-0.658711	1.52627e-12	9.03582e-12
AZGP1	1.13383	1.6537e-12	9.7572e-12
LEAP2	0.930935	1.66917e-12	9.84189e-12
ANGPTL3	1.02259	1.70712e-12	1.00555e-11
HK2	-0.845273	1.7736e-12	1.0426e-11
AMDHD1	0.882097	1.78382e-12	1.04812e-11
AOX1	1.40779	1.78478e-12	1.04812e-11
MUC1	-0.820254	1.79717e-12	1.05433e-11
C6orf141	-0.667272	1.84797e-12	1.08305e-11
NFKBIZ	-0.770139	2.26464e-12	1.31318e-11
HSD17B6	1.30359	2.26778e-12	1.31456e-11
ATAD2	-0.682883	2.29218e-12	1.32783e-11
PKD2	-0.608939	2.39202e-12	1.38291e-11
CPS1	1.72664	2.42502e-12	1.40061e-11
VNN2	-1.09337	2.63967e-12	1.51907e-11
F2	0.960604	2.67414e-12	1.53638e-11
STC2	-0.69345	2.73536e-12	1.57001e-11
ALDH3B1	-0.59226	2.84966e-12	1.63347e-11
SERPINA11	1.44788	2.87894e-12	1.64917e-11
ARRDC2	-0.712876	3.01644e-12	1.72286e-11
PCK2	0.78411	3.03306e-12	1.73179e-11
A1BG	0.937778	3.24412e-12	1.84688e-11
GLRB	-0.687838	3.54649e-12	2.00924e-11
HKDC1	-1.21424	3.6094e-12	2.04222e-11
CXCL1	-1.27744	3.7449e-12	2.11478e-11
CIB2	-0.645469	3.82303e-12	2.15334e-11
DDIT3	-0.613231	3.88205e-12	2.18448e-11
HAO1	1.05863	3.88933e-12	2.18787e-11
EHF	-0.839213	3.98576e-12	2.2378e-11
GLYAT	1.47392	4.02537e-12	2.25787e-11
LIMCH1	-0.643556	4.17754e-12	2.33798e-11
CYP26B1	-0.638196	4.34689e-12	2.42965e-11
MID1IP1	-0.656936	4.5058e-12	2.51286e-11
ARMCX3	-0.906588	4.77836e-12	2.65051e-11
SLC25A42	0.620298	4.87736e-12	2.70029e-11
HP	1.32458	4.93216e-12	2.72804e-11
FOXJ1	-0.786054	5.0251e-12	2.77593e-11
FMNL2	-0.703569	5.13203e-12	2.83054e-11
UCHL1	-1.11845	5.41372e-12	2.97746e-11
PON3	0.88818	5.73177e-12	3.13733e-11
MMP1	-0.70972	6.37857e-12	3.47427e-11
TNFAIP2	-0.694082	6.50282e-12	3.53316e-11
SPP1	-2.18403	6.57224e-12	3.56866e-11
ICAM1	-0.826355	6.92745e-12	3.74411e-11
CLIP4	-0.643141	7.07195e-12	3.81868e-11
RAP2A	-0.589812	7.71184e-12	4.14885e-11
CYP8B1	1.79746	7.76134e-12	4.17419e-11
GNMT	1.3695	8.00776e-12	4.29803e-11
SLC6A13	0.661065	8.10434e-12	4.34665e-11
SMARCD3	-0.622595	8.32677e-12	4.45639e-11
TM6SF2	0.766856	8.73662e-12	4.65864e-11
RAB11FIP1	-0.714035	9.24148e-12	4.91438e-11
MSN	-0.641582	9.35757e-12	4.96706e-11
PSPH	-0.639034	1.01666e-11	5.37208e-11
HLF	0.950296	1.05518e-11	5.56383e-11
BDH1	0.733724	1.07946e-11	5.68564e-11
HSPA7	-0.717041	1.08129e-11	5.69297e-11
MSC	-1.15061	1.11694e-11	5.86827e-11
CTHRC1	-1.03642	1.15115e-11	6.02991e-11
MMP12	-1.0075	1.18007e-11	6.17405e-11
SPSB1	-0.610882	1.19804e-11	6.26242e-11
APOA2	1.22974	1.21249e-11	6.33419e-11
TMSB10	-0.826047	1.34399e-11	6.98573e-11
CMTM3	-0.628263	1.38542e-11	7.18402e-11
AGXT	1.21465	1.39845e-11	7.24297e-11
ITIH1	1.0107	1.43735e-11	7.42906e-11
LGALS9	-0.638657	1.51521e-11	7.81992e-11
SERPINA6	0.887449	1.58827e-11	8.18256e-11
GPT2	0.867672	1.90529e-11	9.70155e-11
ASNS	-0.814481	1.95448e-11	9.92449e-11
CCDC28B	-0.611304	1.97646e-11	1.00174e-10
ZNF320	-0.612775	1.99707e-11	1.0113e-10
CYP2S1	-0.635352	2.02199e-11	1.02303e-10
GBP2	-0.715943	2.04006e-11	1.03158e-10
CYP2D6	1.19014	2.10042e-11	1.06026e-10
CYB5A	0.591991	2.11441e-11	1.06671e-10
UGDH	-0.673833	2.14626e-11	1.08091e-10
SYT1	-0.60362	2.24994e-11	1.1278e-10
NDUFA4L2	-0.833711	2.34081e-11	1.16947e-10
MAT2A	-0.622925	2.65605e-11	1.31645e-10
CLGN	-0.975282	2.69858e-11	1.33639e-10
PLAU	-0.604659	2.72426e-11	1.34758e-10
GPC4	-0.839832	2.77855e-11	1.37327e-10
C8A	1.05274	2.82904e-11	1.39704e-10
LYPD1	-0.910881	2.99968e-11	1.47424e-10
RAMP3	0.673659	3.06038e-11	1.50313e-10
EPS8L3	-1.01057	3.06103e-11	1.50313e-10
FABP4	1.09108	3.47633e-11	1.69187e-10
NCF2	-0.711794	3.79758e-11	1.83851e-10
PCK1	1.42239	3.86285e-11	1.86649e-10
OTC	1.34768	3.93375e-11	1.89657e-10
ITGB1	-0.699677	3.97439e-11	1.9151e-10
CYP4F3	0.783415	4.01324e-11	1.93169e-10
SERPINF1	0.675904	4.06361e-11	1.95476e-10
GLUD1	0.596031	4.06821e-11	1.956e-10
AFM	1.42327	4.09277e-11	1.96418e-10
C8B	0.924427	4.09729e-11	1.96567e-10
HAVCR2	-0.656306	4.31544e-11	2.06185e-10
ENPP5	-0.715286	4.37375e-11	2.088e-10
RNASE2	-0.615278	4.46607e-11	2.12859e-10
SYK	-0.605608	4.75489e-11	2.25825e-10
TRIB3	-0.773575	5.24974e-11	2.47915e-10
CDS1	-0.822032	5.37877e-11	2.53803e-10
AHSG	1.45866	5.43559e-11	2.56276e-10
LAMC2	-0.722178	5.50675e-11	2.59212e-10
TACC1	-0.674844	5.68618e-11	2.67012e-10
FGA	0.944911	6.25299e-11	2.92452e-10
TNFRSF21	-0.837977	6.5251e-11	3.03637e-10
C4BPA	1.18655	6.84006e-11	3.17871e-10
KHK	0.738777	7.14529e-11	3.30739e-10
CLIP2	-0.675433	7.35116e-11	3.39819e-10
LAMA5	-0.668517	7.4004e-11	3.42005e-10
SULT1C2	-0.848861	7.56176e-11	3.48909e-10
ITPKA	-0.855244	7.60808e-11	3.50862e-10
SERPINI1	-0.667455	7.78882e-11	3.58347e-10
RHOV	-0.644474	7.81657e-11	3.5953e-10
TTLL4	-0.611929	7.95037e-11	3.65204e-10
IGFBP3	-0.817455	8.22452e-11	3.76808e-10
F2RL1	-0.956324	8.49927e-11	3.88481e-10
KDELR3	-0.824895	8.90568e-11	4.0642e-10
ITIH3	0.909089	9.10662e-11	4.15158e-10
CLDN4	-1.13739	9.46296e-11	4.30059e-10
FLNA	-0.752816	9.49299e-11	4.31311e-10
TAT	1.63766	9.8425e-11	4.45803e-10
LAPTM4B	-0.886137	9.90805e-11	4.48424e-10
F11	0.728023	9.93056e-11	4.4921e-10
PFKFB1	0.890755	1.07581e-10	4.84766e-10
AMBP	0.815853	1.08396e-10	4.88314e-10
ZNF468	-0.589567	1.10349e-10	4.96089e-10
CYP3A4	2.29972	1.14655e-10	5.15182e-10
IER3	-1.02091	1.16029e-10	5.21221e-10
SNORD99	-0.594455	1.16769e-10	5.24141e-10
NT5DC2	-0.805333	1.19507e-10	5.35884e-10
AKR1C3	-0.601821	1.20335e-10	5.39184e-10
SORT1	-0.616556	1.20977e-10	5.41919e-10
SARDH	0.62357	1.24768e-10	5.5762e-10
ALOX5	-0.728258	1.25808e-10	5.61834e-10
FRAS1	-0.608575	1.28376e-10	5.73011e-10
CES2	0.864891	1.34074e-10	5.97008e-10
DUOX2	-0.882611	1.3572e-10	6.03789e-10
CYP4F2	1.09548	1.37167e-10	6.09451e-10
NDRG1	-0.779788	1.38769e-10	6.16257e-10
KCNJ8	0.763393	1.41839e-10	6.29251e-10
MARCKSL1	-0.738444	1.44062e-10	6.38307e-10
CAPG	-0.834379	1.45896e-10	6.46269e-10
IGF2BP2	-1.00546	1.58932e-10	7.00998e-10
SLCO4C1	-0.657985	1.62514e-10	7.16438e-10
SULT2A1	1.28445	1.65193e-10	7.27696e-10
SPHK1	-0.986201	1.65826e-10	7.30302e-10
SH3BGRL	-0.628576	1.68809e-10	7.42694e-10
SERPINE1	-1.03164	1.69849e-10	7.46704e-10
RENBP	-0.850145	1.71143e-10	7.52016e-10
RAVER2	-0.591954	1.73539e-10	7.61589e-10
POF1B	-0.721613	1.73761e-10	7.62229e-10
APOBEC3B	-0.70701	1.744e-10	7.64216e-10
HSPA6	-0.709053	1.77771e-10	7.77821e-10
RTP3	1.31464	1.81047e-10	7.91362e-10
SQSTM1	-0.642144	1.81758e-10	7.94271e-10
SAA4	1.41496	1.84983e-10	8.07761e-10
COL4A5	-0.724452	1.88508e-10	8.22127e-10
SYT13	-0.77908	1.94126e-10	8.44524e-10
ARL4C	-0.66172	2.04889e-10	8.89139e-10
APP	-0.703936	2.12746e-10	9.21636e-10
PKDCC	-0.71658	2.21541e-10	9.56895e-10
GTSF1	-1.06523	2.2473e-10	9.69093e-10
ZNF83	-0.693257	2.28426e-10	9.84204e-10
MAPK13	-0.886792	2.29343e-10	9.8694e-10
BLMH	-0.677342	2.39716e-10	1.02956e-09
SLC27A2	0.860754	2.42687e-10	1.0418e-09
CYP2J2	0.709158	2.57517e-10	1.10195e-09
GAL3ST1	-1.06857	2.69718e-10	1.15051e-09
TKT	-0.710864	3.00165e-10	1.27417e-09
TPM2	-0.776259	3.01795e-10	1.28047e-09
GYS2	1.06932	3.20044e-10	1.35396e-09
SLC12A2	-0.665485	3.26816e-10	1.37994e-09
NRCAM	-0.790343	3.37552e-10	1.42185e-09
ASGR2	0.725458	3.39774e-10	1.43017e-09
SRC	-0.703013	3.41954e-10	1.43866e-09
SUSD4	-0.962463	3.48997e-10	1.46617e-09
HES4	-0.639131	3.53406e-10	1.48363e-09
NCOA7	-0.59732	3.84396e-10	1.60602e-09
ACOX2	0.803543	3.99671e-10	1.66587e-09
SERPINA10	0.685122	4.1593e-10	1.73034e-09
PABPC1L	-0.592435	4.3733e-10	1.81592e-09
OAS3	-0.589916	4.46262e-10	1.85081e-09
EPHX1	0.815693	4.56264e-10	1.88961e-09
APOH	0.991639	4.8706e-10	2.00954e-09
ITM2C	-0.774096	4.87277e-10	2.00996e-09
CFHR1	1.24598	5.01896e-10	2.0686e-09
G6PC	1.16774	5.50766e-10	2.25643e-09
CXCL5	-0.894511	5.52718e-10	2.26337e-09
ACOT12	0.924719	5.65995e-10	2.31611e-09
TC2N	-0.770773	5.89854e-10	2.40699e-09
C6	1.05014	6.01097e-10	2.45046e-09
TMED3	-0.914003	6.53793e-10	2.65306e-09
RAB31	-0.594283	6.69248e-10	2.71263e-09
GLYCTK	0.588135	6.77928e-10	2.744e-09
FOLH1B	0.622325	7.43673e-10	3.00109e-09
DPYS	1.01291	7.84293e-10	3.15846e-09
GPX7	-0.773946	8.25689e-10	3.32059e-09
TMC5	-0.777655	8.59368e-10	3.44732e-09
ASS1	0.655987	8.88655e-10	3.55747e-09
MTHFD1	0.612641	9.31475e-10	3.72292e-09
QPCT	-0.612616	9.52104e-10	3.8019e-09
SLCO1B1	0.952166	9.69446e-10	3.86938e-09
EMP3	-0.64005	1.01895e-09	4.0605e-09
ALOX5AP	-0.699496	1.05367e-09	4.18742e-09
PPM1H	-0.687416	1.15127e-09	4.54639e-09
UROC1	1.10527	1.18777e-09	4.67996e-09
MOGAT2	0.913946	1.26411e-09	4.964e-09
AR	0.780971	1.26604e-09	4.97046e-09
MFAP2	-0.600863	1.33768e-09	5.23879e-09
HS3ST3B1	0.588966	1.39957e-09	5.46773e-09
B3GNT3	-0.958891	1.50609e-09	5.84602e-09
FXYD5	-0.606903	1.53425e-09	5.94743e-09
TMC6	-0.638171	1.53843e-09	5.95901e-09
ESPN	0.633886	1.60027e-09	6.17463e-09
LRRC3	0.623497	1.6401e-09	6.31995e-09
ADHFE1	0.612723	1.73068e-09	6.63688e-09
ADM2	-0.703339	1.75018e-09	6.70725e-09
SERPINA4	0.931305	1.75617e-09	6.7287e-09
EPDR1	-0.703858	2.03097e-09	7.73421e-09
PRMT6	-0.63139	2.05209e-09	7.80615e-09
TTR	1.20576	2.06094e-09	7.8364e-09
LGALS1	-0.627509	2.1018e-09	7.98657e-09
GLTPD2	0.748037	2.1695e-09	8.22595e-09
AADAC	0.922387	2.19063e-09	8.29555e-09
DUOXA2	-0.809957	2.35157e-09	8.86638e-09
TM4SF1	-0.734616	2.40521e-09	9.0608e-09
SPINT1	-1.05984	2.65398e-09	9.94233e-09
GNAZ	-0.709269	2.74538e-09	1.02606e-08
RARRES2	0.630986	2.89177e-09	1.07732e-08
APOF	1.33218	2.91977e-09	1.08637e-08
CYP2C9	1.27208	3.08176e-09	1.14324e-08
S100A13	-0.626721	3.49363e-09	1.28675e-08
SELENBP1	0.659558	3.50525e-09	1.29049e-08
MLXIPL	0.633961	3.55559e-09	1.30738e-08
RBP5	0.828338	3.5684e-09	1.31128e-08
BACE2	-0.860514	3.75568e-09	1.37431e-08
TUBA3C	-0.806524	3.79673e-09	1.38904e-08
F13B	0.878038	4.04649e-09	1.47395e-08
TGFA	-0.634544	4.44066e-09	1.61216e-08
GPR137B	-0.629676	4.74923e-09	1.72026e-08
PMEPA1	-0.746068	4.75097e-09	1.72053e-08
TAP1	-0.61964	5.0021e-09	1.80662e-08
UGT1A10	-0.621247	5.11864e-09	1.84795e-08
LAPTM5	-0.629694	5.32132e-09	1.91441e-08
CLDN14	0.607793	5.54256e-09	1.98909e-08
UGT2B10	1.18439	5.6018e-09	2.00747e-08
APBB1IP	-0.677219	5.66184e-09	2.02692e-08
HGFAC	1.61913	5.66616e-09	2.02763e-08
SLC6A8	-0.857534	5.94911e-09	2.12368e-08
ELFN1	0.735201	6.36848e-09	2.26553e-08
CTNND2	-0.8575	6.98348e-09	2.47275e-08
RDH16	1.18736	7.10607e-09	2.5126e-08
LGALS3BP	-0.919548	7.28479e-09	2.57164e-08
AGR2	-1.06669	7.32629e-09	2.58472e-08
CERCAM	-0.588938	7.4946e-09	2.64144e-08
MFGE8	-0.659838	7.93295e-09	2.78752e-08
ALDH6A1	0.653164	8.07341e-09	2.83233e-08
SLC38A3	0.820036	8.11603e-09	2.84614e-08
UPB1	0.971891	9.04432e-09	3.15084e-08
FBP1	0.940866	9.10841e-09	3.17191e-08
EVC	-0.613766	1.00252e-08	3.46908e-08
CBX6	-0.614512	1.01692e-08	3.51336e-08
SCAMP5	-0.638038	1.01765e-08	3.51519e-08
DMGDH	0.737292	1.0274e-08	3.54746e-08
TMEM156	-0.735028	1.15253e-08	3.94452e-08
SCTR	-0.703895	1.15694e-08	3.95884e-08
FLNC	-1.07588	1.19234e-08	4.07358e-08
FOLR1	-0.602624	1.23071e-08	4.19485e-08
APOM	0.85331	1.24951e-08	4.25398e-08
SAMD5	-0.594932	1.39378e-08	4.7058e-08
TNFRSF12A	-0.641893	1.48788e-08	5.00805e-08
GPC1	-0.674277	1.58296e-08	5.31479e-08
CYP1A2	1.537	1.58654e-08	5.32477e-08
PALLD	-0.603629	1.64106e-08	5.49827e-08
ABCC3	-0.620198	1.68389e-08	5.63098e-08
SLC34A2	-0.720143	1.73778e-08	5.799e-08
APOB	0.641621	1.78116e-08	5.9347e-08
TBX3	0.789171	1.85405e-08	6.16467e-08
SERPINE2	-0.902883	1.95495e-08	6.48662e-08
METRNL	-0.611984	1.95634e-08	6.48875e-08
C4orf48	-0.653382	2.10796e-08	6.97711e-08
S100A10	-0.68602	2.22747e-08	7.34629e-08
ACSL5	0.707714	2.24754e-08	7.40691e-08
SLC2A5	-0.70869	2.3837e-08	7.83204e-08
ADM	-0.650997	2.44013e-08	8.00544e-08
LPA	0.636304	2.59214e-08	8.47161e-08
FMO5	0.713347	2.59882e-08	8.4891e-08
FKBP10	-0.718919	2.62411e-08	8.56405e-08
IL2RG	-0.65683	2.67252e-08	8.70744e-08
ABCB4	0.826472	2.91145e-08	9.44374e-08
FMO4	0.600129	2.99273e-08	9.6984e-08
KMO	0.70017	2.99395e-08	9.70056e-08
CYP4F12	0.618186	3.06405e-08	9.91666e-08
EHHADH	0.716979	3.07709e-08	9.9515e-08
ADH1C	1.55344	3.17324e-08	1.02473e-07
TSPO	-0.603451	3.62188e-08	1.16317e-07
HLA-DQB2	-0.630088	3.74223e-08	1.19919e-07
SLC47A1	0.68349	3.78739e-08	1.21299e-07
SLC44A3	-0.651292	3.86584e-08	1.23631e-07
TMEM158	-0.65701	3.94385e-08	1.25964e-07
FABP1	1.13022	4.0494e-08	1.29194e-07
RHBG	1.2009	4.4454e-08	1.41006e-07
TUBB2B	-0.592361	4.77373e-08	1.50737e-07
CPN1	0.741201	4.95918e-08	1.56171e-07
CA14	0.603293	5.34906e-08	1.67905e-07
POSTN	-0.779809	5.51223e-08	1.72779e-07
ITIH5	-0.654136	5.55633e-08	1.74099e-07
CXCR4	-0.598263	6.0521e-08	1.88775e-07
CYP11A1	0.649528	6.07726e-08	1.89438e-07
LGALS3	-0.760614	6.15238e-08	1.91612e-07
CXCL6	-0.910133	6.31938e-08	1.96531e-07
CYBB	-0.61203	6.38838e-08	1.985e-07
MMP9	-0.974613	6.47476e-08	2.00863e-07
FCER1G	-0.66262	6.70797e-08	2.07657e-07
KLKB1	0.68617	6.71029e-08	2.07692e-07
COCH	-0.68671	6.9458e-08	2.14753e-07
TTPA	0.671323	7.56997e-08	2.33105e-07
ABCA8	0.688501	7.68852e-08	2.36381e-07
FGG	0.79875	8.01194e-08	2.4572e-07
UGT1A4	1.22952	8.34348e-08	2.55173e-07
CTSE	-0.587894	8.63079e-08	2.635e-07
FCGR3A	-0.587338	8.6995e-08	2.65412e-07
ALDH1L1	1.19295	8.71276e-08	2.6577e-07
BICC1	-0.736294	8.78894e-08	2.67954e-07
TINAG	-0.809412	8.80696e-08	2.68457e-07
ATOH8	0.62896	8.95974e-08	2.72829e-07
NPTX2	-0.909128	9.06343e-08	2.75698e-07
SIPA1L2	-0.634891	9.08344e-08	2.76163e-07
ETNK2	0.775205	9.71267e-08	2.94068e-07
MBL2	0.973607	1.0041e-07	3.0338e-07
CD14	0.62867	1.00853e-07	3.04666e-07
PTGES	-0.794848	1.08657e-07	3.26548e-07
ARHGEF16	-0.642865	1.18234e-07	3.53149e-07
ABAT	0.645301	1.2811e-07	3.81346e-07
TM4SF5	0.833361	1.35341e-07	4.01844e-07
COL5A2	-0.636167	1.43839e-07	4.25706e-07
PROZ	0.750873	1.58269e-07	4.66205e-07
NAV2	-0.599468	1.77366e-07	5.19313e-07
CTSK	-0.64331	1.82097e-07	5.32267e-07
SLC16A2	0.593704	1.9688e-07	5.72236e-07
S100A9	-1.05365	2.04817e-07	5.94318e-07
CSAG3	-0.585609	2.1966e-07	6.33817e-07
RFTN1	-0.606857	2.21289e-07	6.38306e-07
CYP2C8	1.20201	2.28595e-07	6.57648e-07
UPP2	0.785666	2.34876e-07	6.74498e-07
SLC22A1	1.30846	2.36018e-07	6.77555e-07
VTCN1	-0.648411	2.40456e-07	6.89844e-07
VCX3A	-0.640486	2.40958e-07	6.91171e-07
DDIT4	-0.68749	2.46548e-07	7.05585e-07
PLEK	-0.590159	2.5103e-07	7.17476e-07
DSG1	0.60722	2.55472e-07	7.28656e-07
BIRC3	-0.704565	2.5738e-07	7.33469e-07
FGB	0.846509	2.69343e-07	7.66562e-07
TM4SF20	-0.851961	2.77956e-07	7.89279e-07
TMEM98	-0.69058	2.78453e-07	7.9056e-07
VCX	-0.841917	2.81318e-07	7.9766e-07
CTH	0.818422	2.87239e-07	8.13791e-07
FMO3	0.927289	2.8856e-07	8.17266e-07
MAL2	-0.747998	3.13364e-07	8.82663e-07
WNK2	-0.605918	3.27615e-07	9.20434e-07
MAGEA6	-0.964398	3.32487e-07	9.33073e-07
PON1	0.95412	3.35011e-07	9.39705e-07
GCGR	1.26482	3.46017e-07	9.6949e-07
TIMP2	-0.657561	3.53574e-07	9.89871e-07
SNRPN	-0.670951	3.63269e-07	1.01474e-06
TRIM31	-0.666394	3.8875e-07	1.08229e-06
CCL20	-1.11608	3.9367e-07	1.09547e-06
MMP7	-1.11159	4.02334e-07	1.11745e-06
C8G	0.595233	4.03549e-07	1.12064e-06
PKLR	0.809417	4.04441e-07	1.12276e-06
INSIG1	0.762023	4.39936e-07	1.21667e-06
SLC38A4	0.785427	4.81268e-07	1.32555e-06
PLA1A	-0.636268	5.02313e-07	1.38002e-06
CYP2B6	0.833605	5.14408e-07	1.40905e-06
EPO	-0.761886	5.66057e-07	1.54352e-06
CD44	-0.684678	5.78503e-07	1.57451e-06
CABYR	-0.662103	6.1036e-07	1.65607e-06
BTNL8	-0.620474	6.10716e-07	1.65652e-06
TF	0.723247	6.61875e-07	1.79029e-06
CIDEC	-0.645379	6.71283e-07	1.81434e-06
ASPG	0.808994	7.18684e-07	1.93558e-06
ANXA10	0.761264	7.73364e-07	2.07519e-06
APOC2	0.628554	8.09331e-07	2.16705e-06
PLTP	-0.681516	8.1093e-07	2.17066e-06
MAGEA3	-0.94372	8.62155e-07	2.30075e-06
ACSM5	0.817688	1.0086e-06	2.66997e-06
KIF12	-0.635345	1.01354e-06	2.68183e-06
SLC25A15	0.606116	1.02522e-06	2.71069e-06
LIN28B	-0.596814	1.05428e-06	2.78291e-06
TMPRSS3	-0.632047	1.17173e-06	3.07485e-06
BAAT	0.666141	1.17902e-06	3.09211e-06
HEPACAM	0.846769	1.32607e-06	3.45448e-06
FMO1	-0.628244	1.39513e-06	3.62415e-06
DAO	0.692209	1.411e-06	3.66102e-06
ANXA13	-0.819101	1.4744e-06	3.81422e-06
KRT17	-0.642526	1.55615e-06	4.01502e-06
FXYD3	-0.62176	1.63957e-06	4.22092e-06
MNS1	-0.628512	1.88816e-06	4.82824e-06
SLC13A3	0.898957	1.9136e-06	4.89043e-06
FAM133A	-0.624342	2.12013e-06	5.39461e-06
LY96	-0.734399	2.16845e-06	5.51117e-06
AKR1C4	0.765199	2.23307e-06	5.66306e-06
ORM2	0.666924	2.46503e-06	6.22067e-06
TFF2	-0.706362	2.52863e-06	6.37015e-06
CTAG2	-0.878933	2.67395e-06	6.72161e-06
COL1A2	-0.868126	2.74801e-06	6.89504e-06
NOTUM	1.25306	2.76749e-06	6.93993e-06
UGT1A3	0.620594	2.86037e-06	7.15951e-06
NTS	-1.18138	2.91455e-06	7.28888e-06
DHRS2	1.03141	2.95352e-06	7.38212e-06
PRODH2	0.686444	2.9671e-06	7.41395e-06
CUX2	0.666213	3.10603e-06	7.7313e-06
FADS1	-0.75125	3.34663e-06	8.28774e-06
SLC22A7	1.01321	3.75827e-06	9.25999e-06
HMGCS2	0.741243	4.12542e-06	1.01148e-05
IFIT1	0.606975	4.47417e-06	1.09103e-05
COL1A1	-1.11942	4.50808e-06	1.09868e-05
CLDN2	1.0931	4.68608e-06	1.13937e-05
CSTA	-0.648891	5.16199e-06	1.24849e-05
NAGS	0.60904	5.21592e-06	1.26032e-05
PRSS3	-0.875954	5.44876e-06	1.31313e-05
SLC3A1	-0.585504	6.14848e-06	1.47304e-05
KRT20	-0.592747	6.50619e-06	1.55428e-05
SLCO1B3	0.984626	6.58033e-06	1.57092e-05
MAGEB2	-0.641491	7.01846e-06	1.6671e-05
IGFBP1	0.889576	7.98453e-06	1.88176e-05
RAB34	-0.61258	8.61163e-06	2.02329e-05
TFF1	-0.719752	8.71974e-06	2.04786e-05
HSD11B1	1.19851	9.25508e-06	2.16719e-05
ALB	0.644721	9.92009e-06	2.31147e-05
GPNMB	-0.61898	1.06833e-05	2.48238e-05
LDOC1	-0.594299	1.09685e-05	2.54493e-05
CSAG1	-0.8038	1.20494e-05	2.7817e-05
GPAM	0.588921	1.22582e-05	2.82581e-05
NAT8	0.664352	1.23862e-05	2.8522e-05
AKR7A3	0.809133	1.24934e-05	2.87587e-05
CFHR5	1.04089	1.28682e-05	2.95593e-05
HSPA1B	-0.594433	1.3135e-05	3.01247e-05
PGLYRP2	0.865479	1.39969e-05	3.19548e-05
CD5L	0.660822	1.52991e-05	3.47872e-05
COL5A1	-0.69414	1.66968e-05	3.77788e-05
AKR1B15	-0.885463	1.67287e-05	3.78411e-05
TMEM82	0.68094	2.04378e-05	4.57701e-05
FBLN1	-0.630895	2.08924e-05	4.67224e-05
TRIM55	0.807064	2.1106e-05	4.71698e-05
ETV4	-0.684636	2.18989e-05	4.88546e-05
AGXT2	0.59573	2.22231e-05	4.95084e-05
PI3	-0.720101	2.25763e-05	5.02443e-05
MAGEA1	-0.839252	2.34126e-05	5.19534e-05
CYP7A1	0.962871	2.38789e-05	5.29078e-05
CA12	-0.641211	2.4742e-05	5.46886e-05
AKR1D1	0.769691	2.61537e-05	5.75836e-05
CYP39A1	0.621245	2.64218e-05	5.81164e-05
CYP1A1	1.06301	2.69389e-05	5.91784e-05
ABCB11	0.665359	3.00392e-05	6.54959e-05
GAGE2A	-0.633827	3.11536e-05	6.77874e-05
GPLD1	0.6219	3.21741e-05	6.98982e-05
FETUB	0.897148	3.2306e-05	7.01674e-05
PAGE2	-0.7825	3.2322e-05	7.01933e-05
ALDH8A1	0.598824	3.53199e-05	7.63157e-05
PAGE1	-0.746845	3.74858e-05	8.0677e-05
TACSTD2	-0.646483	3.81605e-05	8.20684e-05
BHMT	0.921276	3.91047e-05	8.39754e-05
SERPINA5	0.630088	4.54001e-05	9.69e-05
S100P	-1.27043	4.72316e-05	0.00010043
TCEAL8	-0.593162	5.43966e-05	0.00011469
UGT1A1	0.756851	6.2362e-05	0.000130494
SNCG	-0.613855	6.59545e-05	0.000137551
SLC16A11	0.58952	6.76176e-05	0.000140717
HRG	0.986288	6.79561e-05	0.000141388
OGDHL	0.614342	6.85622e-05	0.000142564
USH1C	-0.623421	7.72067e-05	0.000159403
WDR72	-0.591582	7.89256e-05	0.000162799
PLEK2	-0.611943	7.95845e-05	0.000164042
PYCR1	-0.658109	8.09615e-05	0.000166703
CYBA	-0.613079	8.09723e-05	0.000166706
PRAME	-0.617658	8.09913e-05	0.000166725
ORM1	0.58667	9.34085e-05	0.000190806
KRT19	-0.80907	9.8904e-05	0.000201257
CYP2A7	0.95643	0.00010668	0.000216226
VIL1	-0.688768	0.000108439	0.00021969
SHBG	0.712731	0.00011311	0.000228596
IGFBP2	0.766187	0.000118141	0.000238241
PCSK1N	-0.601456	0.000125654	0.000252258
MEP1A	-0.712769	0.000131086	0.000262292
MDK	-0.629657	0.000151036	0.000300185
SLC16A9	-0.627167	0.000157691	0.000312349
COX7B2	-0.909702	0.000159876	0.000316498
GSTA1	0.904017	0.000160455	0.000317536
ALDOB	0.838937	0.000171116	0.000337604
SPINT2	-0.73097	0.000175096	0.000344911
TIMP1	-0.7119	0.000188783	0.000370165
PAGE4	0.88732	0.00019175	0.000375689
GSTM2	-0.616649	0.000196136	0.000383767
FGFR2	-0.628557	0.000201997	0.000394616
PODXL2	-0.636896	0.000211454	0.000411943
SOX9	-0.593511	0.000219487	0.000426832
CYP2A6	1.18662	0.000235009	0.000455651
IGF2	1.18281	0.000245767	0.000475403
C1QL1	-0.616114	0.000285613	0.000547819
SSX1	-0.768301	0.000287267	0.00055075
WFDC2	-0.587495	0.00030768	0.000587141
LGALS4	-0.929063	0.000316554	0.000602936
TSPAN13	-0.59979	0.000322627	0.000613637
TESC	-0.667021	0.000352763	0.000667257
UBD	-0.660751	0.000426464	0.000797445
PAEP	-0.590262	0.000438833	0.000819523
DUSP9	-0.60578	0.000470309	0.000874201
FNDC5	0.75036	0.000474234	0.00088103
SLPI	-0.952323	0.000493149	0.000914036
FGL1	0.642067	0.000567173	0.0010435
NAT2	0.69436	0.000607169	0.00111253
FAM99A	0.603475	0.000795439	0.00143497
MUC13	-0.953202	0.000810748	0.00146108
ARG1	0.668096	0.000822825	0.00148087
MAGEC2	-0.627637	0.000952804	0.00170219
SERPINA7	0.753228	0.00102091	0.00181424
UGT2B11	-0.594407	0.0010399	0.00184649
AP1M2	-0.651752	0.00112331	0.00198473
SPARCL1	0.597907	0.00117827	0.00207534
AKR1B10	-1.12485	0.0012154	0.00213708
FOXQ1	-0.63598	0.00125692	0.00220522
SPINK1	-1.15112	0.00132218	0.0023109
C7	0.733787	0.00151304	0.00262511
PAGE2B	-0.702991	0.0017942	0.00308146
SLC39A5	0.690993	0.00189553	0.00324435
SAA1	1.0495	0.00193922	0.00331459
SCGN	-0.623096	0.00296722	0.00492922
C9	0.9795	0.00301688	0.00500555
SDS	0.828601	0.00441864	0.00716229
VNN1	-0.601998	0.00539975	0.00864691
NQO1	-0.739909	0.00581335	0.00926431
GPR88	-0.69096	0.00657181	0.0103992
HSD17B13	0.698266	0.0125865	0.0190919
SAA2	0.765011	0.0168982	0.0251548
GSTM1	0.666267	0.0240334	0.0349732

## Sheet: S5
id	futime	fustat	PBK	MMP1	GNAZ	GPC1	AKR1D1	riskScore	risk
TCGA-MI-A75E	1.38904	0	3.36185	2.83409	2.22082	5.24132	8.363	0.600045	low
TCGA-ES-A2HT	1.2	1	1.97372	2.20755	3.92699	5.16221	5.43744	0.773394	low
TCGA-DD-A1EB	5.52603	0	2.77046	1.61022	2.83939	4.62517	8.97783	0.377699	low
TCGA-DD-A1ED	6.30411	0	1.70061	1.66735	1.71389	4.72727	7.0455	0.334767	low
TCGA-DD-AADY	1.52055	0	4.61779	2.67004	3.78432	5.43371	6.46086	1.39706	high
TCGA-DD-AADP	1.25479	0	3.81546	2.86111	4.00333	2.83627	5.83242	0.78172	low
TCGA-BC-A69I	1.06027	0	2.60448	1.48677	1.45012	3.29062	7.33864	0.273551	low
TCGA-DD-A4NO	6.15068	0	2.67698	1.61673	3.837	5.18844	8.17721	0.549835	low
TCGA-DD-AACL	0.293151	1	5.56826	7.53805	3.22931	2.19062	5.7919	1.98066	high
TCGA-DD-A116	4.44384	1	3.26376	2.83763	3.13027	4.73809	4.79226	1.03288	high
TCGA-G3-A3CG	1.84384	0	2.68333	2.68637	3.07729	5.14363	7.95042	0.594787	low
TCGA-CC-5260	0.238356	1	5.22029	2.08298	4.44923	6.83326	2.88345	3.71144	high
TCGA-DD-AADU	1.51781	0	2.75244	1.83573	1.45635	4.08504	3.76834	0.601029	low
TCGA-DD-AAE1	1.51233	0	3.93091	2.49256	2.16397	1.44745	5.37547	0.449532	low
TCGA-2Y-A9HB	0.712329	0	3.20117	1.69746	2.33803	4.75466	8.96411	0.40353	low
TCGA-ZS-A9CG	0.934247	0	2.12324	1.62111	2.40858	5.19902	8.00489	0.394038	low
TCGA-K7-A6G5	1.40274	0	3.47607	1.7971	2.8468	5.0314	7.2162	0.651866	low
TCGA-5C-A9VG	0.89863	0	5.88684	1.86501	3.12969	4.07736	4.75357	1.44287	high
TCGA-DD-A1EE	0.956164	1	3.99161	2.07003	6.64948	5.67524	7.58696	1.53893	high
TCGA-GJ-A3OU	2.40822	0	4.19908	2.83869	3.84827	5.61433	4.45348	1.83314	high
TCGA-DD-AADB	3.40274	0	5.06453	3.41987	5.32063	1.95114	6.16705	1.12645	high
TCGA-BC-A216	3.70137	0	5.35737	3.6248	4.81279	5.10068	5.91773	2.32131	high
TCGA-DD-A39W	2.26575	1	3.43265	1.62245	2.39159	2.93465	3.00923	0.696204	low
TCGA-DD-A1EA	6.61644	0	4.23286	2.74858	2.80852	4.84277	6.19666	1.01306	low
TCGA-G3-A3CJ	1.6274	0	2.22222	2.00746	3.08566	3.25261	9.03336	0.273101	low
TCGA-2Y-A9H0	10.0685	0	6.25236	2.92345	4.39925	2.04513	6.64214	1.13187	high
TCGA-DD-A11B	0.0383562	1	6.31304	1.48677	2.34555	4.31285	8.41541	0.811315	low
TCGA-CC-A8HS	0.821918	1	6.22047	4.08064	4.24594	5.42047	7.75089	2.29195	high
TCGA-WQ-AB4B	1.08219	0	2.92404	1.52713	3.76089	4.37327	8.26934	0.471691	low
TCGA-DD-A39X	4.6411	1	3.2481	1.71161	3.94188	6.7775	4.5188	1.56053	high
TCGA-DD-A4NE	1.80822	1	5.31581	2.71804	4.75081	4.96508	7.42386	1.52711	high
TCGA-DD-AADV	1.5726	0	4.70113	2.39775	5.04281	4.96457	8.92231	1.0512	high
TCGA-DD-AACX	0.465753	0	4.98302	1.64401	2.53729	4.51777	4.16264	1.22061	high
TCGA-G3-A5SK	2.03836	0	2.02555	1.8613	1.43442	4.58463	8.29151	0.288388	low
TCGA-EP-A2KA	0.978082	0	4.05565	3.73367	6.65438	5.85844	3.81529	3.7202	high
TCGA-DD-A1EC	1.64932	0	6.35642	3.47646	2.59273	3.79557	2.57729	2.50338	high
TCGA-DD-AACS	4.94247	0	4.64853	2.19959	4.48336	5.50892	9.73153	0.914626	low
TCGA-BD-A3ER	3.05479	0	2.8239	1.9065	2.92939	5.24476	8.04303	0.532834	low
TCGA-GJ-A6C0	0.0849315	1	4.62642	4.47381	4.52149	6.16641	6.03781	2.62896	high
TCGA-BC-A8YO	1.53973	0	5.60782	4.87639	4.76994	6.13513	6.28618	3.53857	high
TCGA-CC-A9FW	0.679452	0	4.32123	2.86727	5.07889	4.94461	6.84419	1.41021	high
TCGA-DD-A4NR	0.0246575	1	4.30653	4.06141	4.51595	5.0736	5.14116	2.06149	high
TCGA-DD-AAC9	0.950685	0	2.77039	1.62103	1.92679	4.30754	6.21402	0.459335	low
TCGA-DD-A3A5	8.56164	1	3.37309	1.96394	2.40931	6.33074	7.80306	0.735005	low
TCGA-NI-A4U2	4.90685	1	3.02007	1.58336	3.79848	5.84867	7.5432	0.744479	low
TCGA-DD-A11A	0.216438	0	5.25345	2.4296	3.92162	3.99041	4.24217	1.63495	high
TCGA-DD-AAD0	0.375342	0	4.43367	3.09209	1.625	1.56154	6.75544	0.42868	low
TCGA-DD-A3A6	8.92603	1	1.84242	2.83724	2.94664	6.01735	2.59844	1.29191	high
TCGA-DD-A114	3.14795	1	6.33123	5.554	4.71438	5.83117	6.70462	4.10754	high
TCGA-5C-AAPD	0.0547945	0	5.32519	5.2926	4.91971	6.50939	6.41972	3.84782	high
TCGA-T1-A6J8	0.0630137	0	1.82785	1.90545	3.51461	4.74843	4.46046	0.704201	low
TCGA-MI-A75C	0.79726	0	3.16574	1.82439	3.94578	5.58956	2.6841	1.59082	high
TCGA-DD-AACT	4.27945	0	4.68876	1.5425	2.37335	4.72389	4.82398	1.03263	high
TCGA-DD-A73E	0.120548	0	3.01562	2.82048	1.598	5.0818	6.63833	0.621803	low
TCGA-BC-4072	4.08219	1	4.57298	2.42538	5.58122	6.3628	3.53928	3.31473	high
TCGA-BC-4073	0.964384	0	5.38484	4.74919	6.20983	5.31031	6.22382	3.51065	high
TCGA-XR-A8TG	2.46027	0	5.57038	4.36506	2.83396	4.59743	9.43839	1.07438	high
TCGA-RC-A6M6	0.0246575	0	4.9532	3.24649	3.8799	7.28742	4.34609	3.41026	high
TCGA-BC-A69H	1.21644	0	3.09464	2.24969	4.45708	3.00221	5.04867	0.744296	low
TCGA-2Y-A9H9	1.90959	0	3.20729	3.03977	1.68528	5.61847	8.38705	0.592168	low
TCGA-G3-A25Z	1.79452	0	4.31517	2.02326	2.14587	4.3659	5.5714	0.81815	low
TCGA-DD-A4NV	5.52877	0	2.53462	1.66656	2.06943	3.75671	10.2256	0.220606	low
TCGA-G3-AAV7	0.989041	0	6.90961	4.00987	6.17426	4.37355	3.1012	5.79113	high
TCGA-2Y-A9H4	3.97808	0	3.50429	2.80009	3.55479	5.13071	8.90347	0.689864	low
TCGA-3K-AAZ8	1.08493	0	2.08818	3.06573	3.71103	5.12464	8.42852	0.564059	low
TCGA-2Y-A9H5	1.52055	1	3.69747	1.63305	5.17764	5.65417	7.87527	1.00629	low
TCGA-G3-A25T	4.25479	0	5.27125	2.43507	2.66668	6.73965	3.93325	2.51133	high
TCGA-DD-AAEA	1.57534	0	3.94553	1.97676	2.43191	3.58299	7.79612	0.475313	low
TCGA-DD-AACD	1.04384	1	2.78072	2.47318	4.68454	5.17756	5.14212	1.15915	high
TCGA-5R-AAAM	0.126027	1	2.4453	1.52577	2.53921	5.54202	8.78102	0.41025	low
TCGA-EP-A3JL	0.830137	0	4.28521	1.66857	3.18916	4.85316	6.92798	0.822262	low
TCGA-MR-A520	0.627397	0	2.30687	2.20994	1.74992	4.39296	7.78585	0.355416	low
TCGA-MI-A75G	1.91233	0	2.85549	2.08189	2.55739	4.37102	8.23368	0.420904	low
TCGA-DD-AAE4	1.66575	0	4.08357	2.05988	1.57945	4.38916	8.36746	0.473265	low
TCGA-CC-A3M9	0.821918	1	6.8099	6.47086	5.04366	7.03542	2.56699	13.3804	high
TCGA-UB-A7MA	1.46575	0	5.29361	3.68862	5.66225	4.41055	4.10076	2.99158	high
TCGA-BC-A10U	2.29315	1	3.217	4.49257	3.16611	4.71645	5.82247	1.15168	high
TCGA-BC-A5W4	1.49863	1	3.90244	1.48677	3.12255	6.19851	4.48483	1.37185	high
TCGA-CC-A123	0.6	0	3.80015	3.09145	5.07847	2.34401	5.40873	0.922041	low
TCGA-ED-A66X	1.11233	0	4.5627	2.15738	5.49918	5.13333	6.70984	1.5104	high
TCGA-DD-AADM	0.0328767	1	3.78383	1.93809	3.22642	4.90315	7.77951	0.683553	low
TCGA-ED-A7PY	1.06849	0	2.91696	1.89344	3.51183	5.75926	5.26001	1.00264	low
TCGA-EP-A2KC	0.0520548	1	3.62565	2.3204	3.16598	4.1963	7.09454	0.661292	low
TCGA-CC-A7IH	1	0	3.62806	2.35026	1.4852	1.90073	6.48953	0.342088	low
TCGA-DD-A3A8	0.030137	1	2.77066	1.58176	1.93858	5.4848	4.29628	0.777603	low
TCGA-BC-A10Z	0.0931507	1	4.26448	1.70095	3.98316	3.58495	8.63477	0.555996	low
TCGA-DD-AAEE	2.21918	0	4.02848	3.01381	2.18837	4.76759	7.3499	0.757452	low
TCGA-ZP-A9D0	1.96438	0	2.67204	1.52087	3.38679	6.09209	5.71899	0.874273	low
TCGA-DD-AAE2	1.74795	0	4.23434	2.52237	1.50821	2.52493	10.5854	0.25465	low
TCGA-DD-AADF	0.315068	1	4.13659	1.86908	2.51999	4.4336	5.3526	0.850364	low
TCGA-DD-AACW	3.90137	0	5.35302	2.24921	2.61017	1.53025	6.66816	0.548358	low
TCGA-MI-A75I	1.72603	0	4.60904	3.51581	3.39465	4.44734	8.48303	0.906718	low
TCGA-2Y-A9H1	3.36712	1	1.79105	2.30852	3.52529	4.9227	6.94353	0.537394	low
TCGA-BC-A10R	0.843836	1	2.6886	1.97342	5.84878	6.08237	5.049	1.54531	high
TCGA-CC-A1HT	0.276712	1	5.12818	6.52862	3.50991	6.21443	5.99824	3.58352	high
TCGA-ED-A7XO	1.16986	0	4.47087	2.09352	3.19583	4.47792	8.93148	0.634367	low
TCGA-CC-A5UC	0.950685	1	6.53015	3.78766	2.51701	3.45319	6.53853	1.40769	high
TCGA-DD-AADI	2.9726	0	3.27201	1.52968	4.37685	6.07052	5.41919	1.2324	high
TCGA-DD-AA3A	1.12329	1	5.35983	3.19029	4.78644	7.12968	3.49559	4.72229	high
TCGA-DD-AAVS	4.99452	0	4.37676	2.14577	4.09051	5.23319	7.59091	1.03177	high
TCGA-BC-A3KG	1.36438	0	5.82811	3.31823	4.45302	5.46203	8.61386	1.69164	high
TCGA-CC-A7II	1.09315	0	6.2927	4.00132	2.57228	3.84019	2.5653	2.70785	high
TCGA-2Y-A9GX	6.69041	0	3.45639	2.98265	4.23881	5.56638	9.24387	0.817575	low
TCGA-CC-A3MA	0.830137	1	5.52836	3.77277	4.44528	6.54574	5.11991	3.56301	high
TCGA-G3-A3CH	2.13699	0	4.17303	1.51868	5.4919	6.54303	6.32653	1.76363	high
TCGA-KR-A7K0	0.178082	1	3.85184	2.07827	1.71365	3.41011	5.21035	0.594413	low
TCGA-BC-A10Y	1.94795	1	5.58237	3.40796	3.80111	5.73907	9.27174	1.40289	high
TCGA-CC-A9FS	0.578082	0	3.79105	1.48677	2.32575	5.18657	9.03866	0.48539	low
TCGA-UB-A7MB	1.64658	0	5.09756	1.56295	5.61833	5.51447	9.2395	1.18497	high
TCGA-ED-A627	1.1589	0	2.92502	2.03781	2.66947	5.99615	7.66607	0.662613	low
TCGA-DD-AACF	1	1	4.92278	2.53549	5.70128	5.77486	8.00404	1.71138	high
TCGA-K7-A5RF	1.72877	0	2.05517	1.97698	2.83227	5.3412	8.13978	0.44428	low
TCGA-ZP-A9D1	0.0575342	0	3.30755	2.07439	3.98439	5.22017	6.56009	0.90134	low
TCGA-RC-A7SK	1.29315	0	3.06616	1.81326	3.8831	5.79952	3.62418	1.39698	high
TCGA-DD-AACI	4.43288	0	3.36567	1.77288	4.33332	5.11736	3.01042	1.51909	high
TCGA-DD-A4NH	1.89041	0	4.60597	4.38832	4.9589	5.3592	7.24952	1.95241	high
TCGA-WX-AA46	2.07123	0	1.88594	1.53483	1.57584	5.26452	9.22478	0.272071	low
TCGA-G3-A7M6	1.73151	0	3.87148	2.11237	6.24242	5.31074	6.51456	1.52985	high
TCGA-FV-A2QQ	1.99726	0	3.33222	1.51929	5.41079	5.57078	8.02789	0.902726	low
TCGA-CC-A5UD	0.832877	1	7.01192	3.68924	2.11035	6.90121	2.68991	5.31311	high
TCGA-DD-A119	0.610959	1	2.4743	1.79756	4.34756	5.0168	4.0383	1.03939	high
TCGA-DD-AACB	6.36712	0	3.26841	2.34622	3.25729	4.31719	3.8865	1.01833	high
TCGA-DD-A1EH	4.09589	0	5.42698	1.57609	3.02293	5.66761	6.84217	1.24595	high
TCGA-DD-AAW1	5.44932	0	2.31193	1.68132	1.51057	2.61043	7.53642	0.223735	low
TCGA-ED-A66Y	0.810959	1	5.26522	2.51598	6.83341	6.65727	4.38374	4.55947	high
TCGA-5R-AA1C	0.99726	0	3.54016	2.37994	1.4233	7.46557	5.28033	1.28797	high
TCGA-ED-A8O6	0.153425	1	4.57377	2.16643	5.17018	4.66818	7.42634	1.17355	high
TCGA-BC-A10S	3.89863	1	2.00454	1.77186	3.04093	6.0549	8.11393	0.51214	low
TCGA-CC-A9FV	0.003	0	2.34792	1.78524	2.10741	6.31686	2.54262	1.15221	high
TCGA-DD-AAEB	1.30959	0	2.05883	1.48677	1.54827	2.27807	7.31391	0.197724	low
TCGA-WX-AA44	1.68493	0	4.25677	1.86028	5.05185	6.56132	6.70509	1.68329	high
TCGA-PD-A5DF	1.75068	1	4.46719	4.32157	5.05651	5.8665	9.36845	1.5455	high
TCGA-YA-A8S7	1.12877	1	5.82992	7.44908	3.24086	7.71225	4.44965	8.13054	high
TCGA-DD-AACH	0.534247	1	5.89976	4.2201	6.89936	7.01482	3.48016	8.73025	high
TCGA-G3-AAV0	1.30411	0	1.95122	1.48677	1.67198	3.46096	6.99916	0.264238	low
TCGA-DD-AAED	2.09041	0	2.95816	2.11858	4.99985	3.79506	4.99122	0.917002	low
TCGA-2Y-A9H6	0.978082	0	2.88183	2.02235	4.01627	5.44676	8.1757	0.670751	low
TCGA-2Y-A9GW	3.48219	1	3.55653	1.68072	3.54757	6.20909	7.69316	0.871776	low
TCGA-XR-A8TF	1.89863	1	4.12082	3.07328	2.01921	2.55957	4.02174	0.780104	low
TCGA-CC-A3MC	0.994521	0	4.56733	2.69165	4.27431	6.93358	3.79461	3.04558	high
TCGA-DD-AADG	3.13699	0	3.01638	1.86483	1.82476	4.26871	8.56829	0.349659	low
TCGA-BC-A10Q	3.10959	1	4.29424	2.96147	3.13172	5.86563	2.62663	2.35409	high
TCGA-2Y-A9GU	5.31233	0	4.40037	1.5248	2.67086	4.46336	9.28623	0.494324	low
TCGA-ZP-A9CV	2.98082	1	3.3215	1.71341	2.29689	4.77908	7.46025	0.51895	low
TCGA-UB-A7ME	1.33151	0	4.28863	2.98074	5.43855	5.59682	6.56589	1.80537	high
TCGA-DD-A4ND	6.11507	0	4.04581	4.32352	4.06496	4.54472	8.30352	1.05553	high
TCGA-2Y-A9H7	3.2	0	4.07515	2.25496	2.66016	1.51355	5.94304	0.452016	low
TCGA-DD-A73B	0.775342	1	4.86589	2.29528	3.77268	4.79196	7.45622	1.04968	high
TCGA-DD-A3A3	1.46575	1	3.44458	2.34108	4.28667	4.78491	3.86194	1.38656	high
TCGA-2Y-A9H8	1.73425	1	3.82356	2.66456	5.51843	4.48941	6.03052	1.33111	high
TCGA-G3-A5SI	2.10411	1	6.00898	1.90852	2.78923	5.62898	6.21722	1.58389	high
TCGA-NI-A8LF	1.66027	0	2.90036	2.16926	2.66656	4.78828	5.93608	0.67286	low
TCGA-DD-A39Z	1.64658	1	3.95162	1.5637	5.15149	4.59866	4.32203	1.42266	high
TCGA-EP-A3RK	0.994521	0	4.73523	3.3065	4.65901	5.25271	6.70794	1.70279	high
TCGA-FV-A496	0.0273973	0	3.4087	1.59899	1.81697	4.55061	2.88124	0.901073	low
TCGA-CC-A3MB	0.863014	1	6.25208	2.4764	6.24433	5.38303	6.63255	2.86344	high
TCGA-G3-A25S	1.13973	1	3.3779	2.17015	2.87504	3.30189	4.36219	0.718924	low
TCGA-BC-A217	1.15342	0	4.51917	2.11358	5.03016	5.84366	6.87287	1.56105	high
TCGA-DD-AAW2	5.08219	0	3.33647	2.3789	2.05981	4.49161	8.10882	0.478185	low
TCGA-DD-AAD6	1.8411	0	4.7532	1.67513	4.56644	3.01783	2.87779	1.41622	high
TCGA-HP-A5MZ	0.249315	1	3.44066	2.11226	3.88194	5.95472	7.92389	0.87954	low
TCGA-DD-AAVU	6.03288	0	3.17389	2.53306	5.12233	4.64252	5.35394	1.19441	high
TCGA-DD-AAEI	4.19452	0	3.57276	2.01705	3.3163	6.4946	7.90183	0.917629	low
TCGA-UB-AA0V	0.860274	0	2.41127	1.74539	2.20673	5.18817	8.26215	0.400639	low
TCGA-DD-AAVY	5.39726	0	2.18683	2.29757	1.87649	5.19151	7.16883	0.463393	low
TCGA-FV-A3R3	1.00274	1	2.61243	2.09323	4.43967	5.49364	4.99346	1.09922	high
TCGA-DD-A4NS	6.72877	1	2.87083	3.4003	3.5232	5.5686	6.37826	1.03551	high
TCGA-UB-A7MC	1.36986	0	5.63202	2.35858	2.45263	4.84648	3.70245	1.81295	high
TCGA-FV-A4ZQ	0.0328767	0	5.2581	2.29277	2.71318	2.70648	4.21438	1.00986	low
TCGA-DD-AAEG	1.96986	0	3.50203	1.84943	4.46797	5.25517	5.13097	1.2231	high
TCGA-K7-A5RG	1.42192	0	4.749	1.52136	3.12575	4.97272	6.78582	0.929697	low
TCGA-DD-AACY	3.9726	0	2.88795	1.80988	5.58909	6.15003	4.72913	1.60944	high
TCGA-K7-AAU7	0.983562	0	4.12099	3.69097	4.95079	5.84265	5.64952	2.1717	high
TCGA-BC-A3KF	0.0219178	0	3.72447	1.54999	4.46692	2.2496	9.65093	0.334682	low
TCGA-LG-A9QD	1.00274	0	1.84951	1.99707	3.13802	5.492	7.74862	0.487389	low
TCGA-O8-A75V	1.47397	0	2.86881	2.01433	3.89495	5.13845	7.82953	0.64581	low
TCGA-ZP-A9CY	2.14247	0	3.32307	1.6256	2.64995	5.51872	8.46207	0.5461	low
TCGA-G3-A7M8	1.17808	0	2.70894	1.51649	1.79367	4.65815	6.66248	0.438995	low
TCGA-DD-AAE0	1.52055	0	4.09697	2.00644	5.94215	5.5314	6.93428	1.48925	high
TCGA-DD-A3A7	1.14795	1	3.75151	1.48677	3.90242	5.30537	3.54174	1.42731	high
TCGA-DD-AACE	5.98356	0	3.81165	1.81009	1.53809	1.72153	6.74281	0.306118	low
TCGA-2Y-A9H3	4.15342	0	2.4282	2.12163	4.48553	3.61231	6.49506	0.573778	low
TCGA-EP-A26S	0.649315	0	2.77636	1.58077	1.87629	3.98055	9.16566	0.273848	low
TCGA-DD-AAVX	4.70685	0	2.59112	1.48677	1.80843	1.75946	6.38408	0.240692	low
TCGA-DD-A4NP	8.50411	0	1.68808	1.48677	1.49214	3.95939	6.57092	0.285238	low
TCGA-DD-AAD1	1.54521	0	3.26463	1.83834	4.89881	5.95808	7.74047	0.975901	low
TCGA-G3-A3CK	1.60274	0	3.47213	2.01964	1.71946	1.6931	7.72674	0.25857	low
TCGA-5C-A9VH	0.882192	0	3.73279	2.05702	4.45291	5.91253	6.98101	1.1666	high
GSM2011285	2.56	0	4.00768	2.52713	4.07844	6.06941	4.51755	1.88282	high
GSM2011287	0.04	0	3.08609	2.99598	4.73784	3.43938	4.90019	0.983956	low
GSM2011294	0.07	1	7.13117	2.647	5.8855	5.01724	4.97593	4.05331	high
GSM2011295	0.04	0	5.71305	2.60143	3.27496	3.39366	6.82341	1.01981	high
GSM2011297	1.5	1	2.84459	3.30463	2.48492	4.52562	6.51272	0.674791	low
GSM2011298	2.09	0	4.47147	2.2832	2.43786	6.02118	6.53649	1.14213	high
GSM2011299	3.62	1	3.71729	4.08318	5.98403	6.58237	6.60747	2.51863	high
GSM2011300	0.02	0	5.25409	3.36572	2.15992	3.74649	8.38479	0.741081	low
GSM2011303	3.03	0	2.34645	2.3216	1.43053	3.40425	4.4913	0.457962	low
GSM2011305	0.58	0	4.37963	2.9865	3.84622	8.28395	7.84471	2.08821	high
GSM2011307	0.78	0	1.89205	2.86538	1.44978	5.84673	10.094	0.330177	low
GSM2011308	1.22	0	2.18262	2.46965	2.4349	6.40833	6.46332	0.746871	low
GSM2011310	1.07	0	5.00815	1.75798	5.11428	7.57065	5.28033	3.05418	high
GSM2011312	0.75	0	3.70023	3.32662	4.69729	4.95492	4.66912	1.70219	high
GSM2011313	2.26	0	3.77651	2.83525	2.88417	4.60052	4.97593	1.06076	high
GSM2011316	2.03	0	0.307244	3.04016	3.66525	5.98118	3.96629	0.842271	low
GSM2011317	1.65	0	4.08613	2.52129	3.9862	5.04639	5.70582	1.27749	high
GSM2011319	0.89	0	3.47062	2.24334	3.12996	2.69245	4.92596	0.627138	low
GSM2011322	0.42	1	5.37326	2.58031	4.75392	4.76025	3.05506	2.76135	high
GSM2011323	0.55	0	3.4272	2.28091	5.34437	6.51581	6.83452	1.50602	high
GSM2011324	0.52	0	4.48544	2.3282	4.77779	3.81802	4.37352	1.45213	high
GSM2011328	2.79	0	3.62359	2.49429	2.42918	3.84481	8.01957	0.48956	low
GSM2011333	5.76	0	3.5066	2.35113	4.16388	5.81365	9.009	0.804158	low
GSM2011340	0.78	0	0.796693	1.74008	1.59042	3.35627	3.42954	0.341435	low
GSM2011341	0.02	0	3.64857	2.12154	3.63682	6.50103	4.75469	1.59332	high
GSM2011343	0.58	0	3.81243	3.74879	2.49018	4.00264	4.67949	1.074	high
GSM2011344	0.78	0	5.54193	3.19377	2.44998	4.90902	3.16271	2.23074	high
GSM2011346	0.19	1	5.06823	2.69119	4.93904	3.22038	5.37873	1.38184	high
GSM2011347	1.17	0	3.24476	1.60481	3.73263	4.14033	6.36535	0.647188	low
GSM2011348	0.02	0	4.30821	3.88341	2.67236	3.64858	9.29288	0.598466	low
GSM2011349	4.98	0	3.1454	1.46013	4.2127	6.47174	5.52846	1.23306	high
GSM2011350	2.71	1	3.39628	2.87955	2.72457	3.94283	5.96223	0.715815	low
GSM2011353	0.55	0	6.20494	2.64388	3.40139	6.28429	5.888	2.48913	high
GSM2011354	0.6	1	2.78327	1.52199	2.6686	4.70883	6.09923	0.56521	low
GSM2011356	0.02	0	5.98994	5.56875	3.9794	3.95812	9.8059	1.43861	high
GSM2011359	0.07	1	5.00606	2.29683	6.73658	7.04242	8.9547	2.25122	high
GSM2011360	0.1	0	3.99103	2.18449	3.6025	3.29353	7.42448	0.596045	low
GSM2011361	3.63	0	3.93648	2.78359	4.13472	3.66241	7.47157	0.758616	low
GSM2011362	0.13	0	2.69843	1.56115	3.76201	5.65072	7.56394	0.65295	low
GSM2011363	0.02	0	5.05108	2.44751	3.68467	6.47242	7.12897	1.65895	high
GSM2011364	2.46	0	4.11144	2.76472	3.50713	4.98596	5.24934	1.30793	high
GSM2011373	2.46	0	3.96181	1.87802	2.78567	5.82993	8.55547	0.713684	low
GSM2011374	0.03	0	5.2022	2.32976	3.28505	3.18599	9.4971	0.558133	low
GSM2011375	4.7	0	4.13207	-3.76207	3.02234	5.74921	6.16786	0.428983	low
GSM2011376	4.12	0	3.14832	1.97173	5.17714	5.01476	5.73921	1.11655	high
GSM2011377	0.45	1	5.82863	1.95937	4.12666	3.75408	6.51272	1.22219	high
GSM2011381	7.76	0	3.49359	2.43056	2.76535	4.75708	8.07855	0.595639	low
GSM2011382	4.82	1	4.47486	2.7364	2.71029	4.47465	3.88371	1.37205	high
GSM2011383	1.97	0	3.14324	1.53574	5.7263	6.48686	4.91811	1.74591	high
GSM2011387	1.71	1	4.19655	1.61657	5.60515	7.66252	7.3083	2.01092	high
GSM2011389	0.04	0	4.2704	2.26538	3.03777	3.87121	4.05463	1.09467	high
GSM2011390	3.63	0	3.68694	2.02478	6.11415	3.46578	7.07394	0.882148	low
GSM2011391	4.71	0	5.00399	2.27422	3.24569	3.5506	6.06418	0.938818	low
GSM2011392	4.82	0	5.70164	1.24348	4.48747	5.04588	8.45005	1.10297	high
GSM2011399	4.43	0	2.60073	1.74197	2.5926	4.24594	8.48565	0.353553	low
TCGA-DD-A4NQ	1.02192	1	6.53489	4.84034	3.60725	5.05303	3.57133	4.32684	high
TCGA-G3-A5SM	1.42466	0	4.01301	2.13247	3.84621	4.41818	6.85884	0.851248	low
TCGA-DD-A11D	4.27397	1	3.38618	1.71271	1.89006	5.53364	6.7233	0.645253	low
TCGA-CC-5262	0.282192	1	4.53981	2.92044	3.81838	5.60083	7.21582	1.33127	high
TCGA-2Y-A9GY	2.07397	1	4.59621	2.617	5.47872	4.28272	6.15397	1.48409	high
TCGA-DD-AAW0	5.52055	0	3.20279	1.58934	3.86814	5.84479	8.29061	0.704547	low
TCGA-G3-A3CI	0.493151	0	1.82128	2.23308	2.36697	4.69413	7.50262	0.389638	low
TCGA-DD-AAVV	6.72603	0	4.28769	3.47593	4.33498	4.79613	4.64142	1.83907	high
TCGA-DD-A39Y	0.468493	1	4.75407	3.62295	4.76391	5.90979	3.89194	3.18655	high
TCGA-EP-A12J	0.90411	0	3.49368	1.71235	1.70937	4.85949	6.23921	0.599118	low
TCGA-DD-A1EJ	2.75342	1	4.59685	2.09641	4.32365	2.89285	5.44933	0.937298	low
TCGA-G3-AAV2	1.01918	0	1.84573	1.71219	1.70914	3.15998	5.85125	0.298912	low
TCGA-CC-5263	0.353425	1	5.67682	5.50921	6.72263	6.77302	5.6174	6.88978	high
TCGA-ED-A97K	0.0164384	0	4.75777	10.4633	3.53416	6.06584	5.51033	6.52616	high
TCGA-DD-AAVW	6.34795	0	3.82524	1.68067	4.53452	5.79697	8.3781	0.902548	low
TCGA-BC-A10W	0.249315	1	6.81101	4.78682	5.24338	6.08772	2.91416	8.16297	high
TCGA-LG-A9QC	1.16438	0	3.35891	2.78677	5.52213	4.58454	8.49731	0.862464	low
TCGA-DD-A11C	1.8137	0	4.52669	1.51317	3.1597	4.4429	10.755	0.441038	low
TCGA-DD-AACV	4.19452	0	6.19414	1.8283	4.5466	5.61355	8.62069	1.51507	high
TCGA-CC-5264	0.279452	1	7.54321	3.59489	4.59343	2.72887	8.92972	1.46307	high
TCGA-CC-A7IG	0.819178	1	4.46366	2.81153	5.59852	6.34341	2.96871	3.73658	high
TCGA-DD-AAE9	1.97808	0	3.65567	2.24552	2.49314	3.29377	6.04742	0.569733	low
TCGA-DD-AAVP	7.53973	0	3.43415	1.7139	3.71522	3.58598	6.7362	0.579056	low
TCGA-G3-AAV5	0.969863	0	3.64648	1.66452	1.94136	5.19989	2.79119	1.14288	high
TCGA-CC-A7IJ	1.04658	0	7.03124	4.05187	5.21386	10.5758	2.54262	20.6685	high
TCGA-BD-A2L6	3.73425	0	5.1459	1.77121	2.84486	5.19381	8.70134	0.804237	low
TCGA-DD-A3A9	2.55068	1	2.72863	3.76634	2.9534	5.98359	2.58847	1.8504	high
TCGA-KR-A7K2	1.8	0	3.06048	2.12482	3.03429	5.18141	5.30936	0.877264	low
TCGA-DD-AADS	1.29863	0	2.0109	1.81134	1.63431	3.70743	4.74729	0.412405	low
TCGA-BC-A110	5.79726	1	1.96954	1.85404	2.16174	5.34377	8.35199	0.371512	low
TCGA-G3-A25U	4.48219	0	4.94594	1.77059	3.21332	5.39341	7.96588	0.945365	low
TCGA-DD-AAVZ	5.20548	0	4.09347	1.48677	3.12482	4.69535	7.1545	0.705919	low
TCGA-DD-A1EF	1.07945	1	3.79527	1.8059	3.39846	4.31156	8.64885	0.535463	low
TCGA-DD-AADL	1.74247	0	4.9856	2.25199	4.6232	4.837	8.49054	1.06558	high
TCGA-KR-A7K8	2.48219	0	3.8199	4.03397	3.47439	3.30238	7.14921	0.791398	low
TCGA-ED-A7PX	0.0164384	0	4.7119	3.20961	3.19987	6.65563	2.66326	3.21794	high
TCGA-DD-AADK	2.87397	0	3.65216	2.17193	4.00615	5.83096	5.86527	1.25756	high
TCGA-BW-A5NO	0.0547945	0	3.90721	4.54366	2.95948	5.1919	7.91968	1.07536	high
TCGA-GJ-A9DB	0.183562	1	3.90749	2.62308	3.22998	6.01609	9.5882	0.763301	low
TCGA-UB-A7MD	0.142466	1	3.66188	2.84417	3.33675	6.15953	7.51197	1.06258	high
TCGA-ES-A2HS	1.88493	1	3.1468	1.54564	2.05334	3.71511	7.37843	0.376603	low
TCGA-FV-A3R2	0.531507	1	4.26336	2.36647	3.89475	5.63046	9.60148	0.815749	low
TCGA-BW-A5NQ	0.003	0	7.30383	4.01166	2.68978	2.4501	8.35263	1.11893	high
TCGA-2Y-A9GZ	2.32329	1	3.13162	2.82978	2.76728	5.1135	10.1846	0.46105	low
TCGA-4R-AA8I	0.717808	1	5.24368	2.97294	3.05021	5.07219	7.00812	1.2955	high
TCGA-DD-A4NG	2.19726	1	3.37246	2.25242	4.7276	4.20819	5.15922	1.05442	high
TCGA-RC-A6M5	0.0410959	0	1.9932	1.69378	4.68113	5.79879	3.4413	1.23745	high
TCGA-G3-A25V	2.35616	0	2.72862	1.98683	3.80015	5.3401	9.54565	0.496164	low
TCGA-DD-AADQ	1.19452	0	2.37033	4.05821	3.72931	3.11717	4.27495	0.859732	low
TCGA-DD-A1EL	1.13699	1	5.10393	4.68241	4.66615	6.76142	4.52573	4.42116	high
TCGA-RC-A6M3	0.003	0	5.31273	5.67847	5.37268	4.8213	2.71925	5.31016	high
TCGA-DD-AACU	4.29315	0	3.12042	1.6083	5.01481	5.00566	7.99234	0.729148	low
TCGA-WX-AA47	1.52329	1	2.352	2.4821	3.29748	4.53966	2.76307	1.04105	high
TCGA-DD-A3A4	1.67671	1	3.14542	1.55278	1.41437	1.48035	2.77595	0.418423	low
TCGA-DD-AACA	6.30411	0	4.82975	3.62921	1.64212	3.85927	4.44364	1.17768	high
TCGA-DD-AACC	4.61644	1	3.76722	1.60722	4.74599	4.13546	6.76332	0.813064	low
TCGA-DD-AAD3	3.54795	0	2.85258	2.091	4.21799	4.87989	8.7086	0.570723	low
TCGA-2Y-A9GS	1.98356	1	4.95041	1.85136	5.32239	6.29236	7.59601	1.71687	high
TCGA-DD-AAVQ	7.47397	0	4.59573	1.86096	2.72196	5.12764	8.0885	0.757246	low
TCGA-BD-A3EP	1.12055	0	3.04156	2.02248	4.61486	4.89316	4.63795	1.14967	high
TCGA-DD-A39V	1.76164	1	3.0525	2.39626	4.32525	3.42178	4.61427	0.860661	low
TCGA-DD-A3A1	0.638356	1	4.75934	1.55561	4.03125	7.38555	5.31788	2.2381	high
TCGA-CC-5259	0.684932	0	3.95201	3.53806	3.8974	2.5289	2.7592	1.30761	high
TCGA-DD-A4NK	3.31507	1	2.69159	2.14028	1.62928	5.95293	9.96923	0.380604	low
TCGA-DD-A4NF	1.1726	0	2.38046	3.13282	1.86343	1.86729	3.44073	0.477096	low
TCGA-HP-A5N0	2.06027	1	2.26939	2.34768	2.22812	5.59491	9.49703	0.389507	low
TCGA-XR-A8TC	3.66849	0	4.02688	1.55023	2.57573	4.28928	6.88048	0.614385	low
TCGA-DD-AACK	0.0246575	0	4.31541	1.72652	1.65051	2.89481	6.55026	0.456961	low
TCGA-DD-AACP	1.13699	0	5.48471	2.53412	4.70254	3.28566	4.70904	1.60291	high
TCGA-DD-AAC8	0.0438356	1	2.56897	2.06529	3.90061	5.26117	3.11061	1.2481	high
TCGA-DD-AADJ	2.92055	0	3.50559	2.32397	3.83359	3.6572	7.23193	0.625915	low
TCGA-ED-A5KG	1.32055	0	4.42062	4.38811	3.84558	4.33314	6.01693	1.50891	high
TCGA-DD-AACO	5.13973	0	3.81774	2.01947	5.82917	4.85909	5.96555	1.37231	high
TCGA-FV-A2QR	1.59178	1	3.80746	2.18089	2.05803	6.07205	7.56031	0.783743	low
TCGA-CC-5261	0.265753	1	5.96718	1.92506	4.79357	6.26772	6.72947	2.30095	high
TCGA-ZP-A9D2	2.03562	0	4.40493	1.92103	5.1308	7.12361	6.70767	2.00768	high
TCGA-RG-A7D4	3.00822	0	4.91238	2.36523	4.08596	3.27269	4.83947	1.20504	high
TCGA-DD-AAD8	3.33973	0	3.29079	3.05039	3.79551	5.30475	6.82564	1.00017	low
TCGA-DD-A73G	9.52877	0	2.47403	2.71742	5.8338	4.83143	5.85235	1.12862	high
TCGA-G3-AAV4	0.0739726	1	4.28524	2.78108	2.04361	4.72475	2.80962	1.46576	high
TCGA-ED-A459	1.11781	0	5.01608	1.79174	5.62121	5.91637	6.38819	1.99987	high
TCGA-DD-A73C	1.92055	0	2.78625	1.6926	5.69814	6.03838	9.24089	0.787753	low
TCGA-G3-A7M5	1.22466	0	2.10428	1.6073	1.6141	5.48615	7.91124	0.37114	low
TCGA-CC-A7IK	0.717808	1	5.01323	2.3583	1.97325	5.58724	3.81366	1.66516	high
TCGA-G3-A5SJ	1.91233	0	3.85418	5.22153	5.69088	5.22747	7.11394	2.08595	high
TCGA-DD-A4NI	1.53699	0	2.15931	1.53217	1.5656	3.91729	10.1749	0.189653	low
TCGA-G3-AAV3	1.12877	0	5.05783	1.82622	2.20768	4.90491	6.14725	0.983483	low
TCGA-UB-A7MF	0.586301	1	4.93596	3.60035	6.78282	5.34766	6.56134	2.74731	high
TCGA-BC-A112	0.419178	1	4.45169	5.04964	4.89086	5.839	4.0804	3.66073	high
TCGA-FV-A3I1	0.676712	1	3.68723	1.82454	4.9587	5.62233	6.73464	1.17516	high
TCGA-WQ-A9G7	0.0821918	0	4.54866	1.56512	2.79207	6.09663	4.85929	1.42446	high
TCGA-DD-A1EK	1.52877	1	2.81051	3.2005	2.6544	5.75007	7.91222	0.712229	low
TCGA-MR-A8JO	0.90411	0	3.48397	2.24067	4.09626	5.56846	2.68346	1.87424	high
TCGA-QA-A7B7	0.257534	0	5.20628	2.75927	5.37814	6.80883	5.66463	3.16665	high
TCGA-CC-A8HT	0.383562	1	5.60586	3.9735	4.37097	5.23463	6.63542	2.24833	high
TCGA-FV-A4ZP	6.81096	1	2.38114	1.93812	6.45667	6.65405	3.52303	2.2231	high
TCGA-DD-A4NJ	2.08219	0	5.19352	3.21411	4.93256	5.18314	9.57379	1.26312	high
TCGA-CC-5258	0.353425	1	5.09187	4.83953	4.6017	4.61979	9.177	1.43583	high
TCGA-EP-A2KB	0.915068	0	5.43925	3.70872	3.22263	1.64294	4.89489	1.04274	high
TCGA-G3-A25X	4.87397	0	5.01341	4.16675	6.57878	5.66546	3.74968	4.80875	high
TCGA-BC-A10X	2.10959	1	2.59596	1.73595	3.74586	5.05302	8.49524	0.502552	low
TCGA-CC-A7IL	0.761644	1	3.33779	1.83372	2.62297	5.33387	8.08577	0.573929	low
TCGA-UB-AA0U	0.89589	0	4.69523	1.69522	4.86342	5.66393	9.13165	1.02172	high
TCGA-DD-A1EG	3.7589	1	3.70691	1.7092	4.21244	5.91271	6.36966	1.15324	high
TCGA-RC-A6M4	0.060274	0	4.04007	1.91115	3.99322	5.80641	7.53418	1.0264	high
TCGA-ED-A7XP	1.09589	0	4.61623	2.76967	2.28152	5.12906	4.46554	1.4036	high
TCGA-2Y-A9HA	0.0986301	1	3.34529	4.02998	3.09119	5.91157	4.70058	1.65136	high
TCGA-FV-A3I0	2.32329	0	2.94641	4.19607	3.8992	5.8413	2.82638	2.2805	high
TCGA-CC-A8HU	0.942466	1	5.79435	2.34825	5.99318	4.75184	7.52166	1.85373	high
TCGA-DD-AAD2	1.80274	0	3.77104	2.27484	3.88187	5.57926	6.23568	1.15815	high
TCGA-G3-A5SL	1.70137	0	3.73913	1.64971	1.6207	4.4026	7.40483	0.474155	low
TCGA-2Y-A9GV	6.93699	1	2.75607	1.48677	1.81909	4.21034	9.0902	0.282239	low
TCGA-DD-A4NA	2.76164	0	4.94514	3.8068	3.83224	5.46345	2.65648	3.23227	high
TCGA-BC-A10T	2.29315	1	4.06611	4.68511	2.35671	5.34352	8.89276	0.928362	low
TCGA-RC-A7SH	1.28219	0	3.5922	2.49075	5.23993	5.18328	6.30848	1.30079	high
TCGA-WJ-A86L	0.945205	0	3.42096	2.02921	5.14438	6.63439	7.04242	1.38971	high
TCGA-CC-A7IE	0.594521	1	4.78676	4.53749	4.52115	3.57976	6.75364	1.43945	high
TCGA-DD-AAE7	1.76438	0	2.41863	1.91008	3.82604	5.1787	7.67639	0.581627	low
TCGA-DD-A3A2	5.83836	1	2.25474	1.53262	3.3276	4.52683	8.07973	0.39863	low
TCGA-DD-AAVR	6.88493	0	2.80401	1.66982	3.2675	4.47673	3.92658	0.840199	low
TCGA-DD-AACN	3.56712	0	2.75156	1.70193	5.02373	5.61083	7.19399	0.867594	low
TCGA-DD-AACQ	1.18356	1	3.04812	1.9691	3.43896	5.79038	8.8676	0.612376	low
TCGA-RC-A7SF	1.5863	0	3.21912	2.97961	4.72834	5.43959	4.33675	1.67584	high
TCGA-DD-AADW	1.60822	0	6.36039	1.61017	4.08217	6.33167	7.41076	1.96364	high
TCGA-DD-A1EI	0.50137	0	4.46055	2.29632	6.28542	4.23473	6.14988	1.53695	high
TCGA-ZP-A9CZ	1.93425	0	4.95655	2.91135	4.99432	5.84345	8.26299	1.5996	high
TCGA-ED-A8O5	1.11233	0	4.42918	1.84445	5.11394	3.11228	4.99181	1.09902	high
TCGA-XR-A8TE	2.53425	0	2.5864	2.14402	2.72435	4.19991	3.78019	0.761465	low
TCGA-G3-A7M7	0.989041	0	2.16275	2.05558	4.43696	5.48722	7.10236	0.717742	low
TCGA-G3-AAUZ	1.31507	0	3.81845	1.48677	2.51956	5.76402	9.07884	0.565922	low
TCGA-ZP-A9D4	1.08219	0	3.34182	1.67988	1.50958	2.76813	8.03872	0.274657	low
TCGA-FV-A495	0.00273973	0	3.78622	1.7781	3.49148	5.3225	7.05065	0.845627	low
TCGA-DD-AAEH	2.14795	0	3.36432	1.52313	1.72292	3.08173	9.25796	0.248625	low
TCGA-DD-A118	9.41644	0	2.63688	1.53347	4.81194	6.06127	3.42567	1.52099	high
TCGA-DD-AADA	3.37808	0	2.09765	1.54766	1.97613	3.81248	3.40757	0.530614	low
TCGA-DD-AAE3	1.55068	0	1.8452	3.09471	1.59337	4.5337	8.97325	0.3102	low
TCGA-G3-AAV6	0.178082	1	5.47512	3.85768	4.23925	2.44061	5.88274	1.2976	high
TCGA-DD-AADD	3.3726	0	5.43158	1.94357	3.52234	3.81747	6.83973	0.97178	low
TCGA-5R-AA1D	0.923288	0	3.66734	2.40042	3.39344	4.55344	3.00132	1.38337	high
TCGA-CC-A8HV	0.764384	1	3.23437	2.26037	4.35227	4.72489	2.81489	1.51518	high
TCGA-BW-A5NP	0.003	0	4.24904	2.40066	4.98679	5.566	4.40371	2.06699	high
TCGA-DD-A73D	1.89863	0	3.0636	1.48677	1.62155	4.08594	6.57246	0.415465	low
TCGA-DD-A115	6.96438	1	4.66946	3.74081	1.46498	5.91061	8.91292	0.894983	low
TCGA-DD-A73A	1.99452	0	3.09339	1.83798	3.89414	6.21855	8.27579	0.778407	low
TCGA-DD-A4NL	4.68767	0	2.1758	1.6944	1.75709	4.90292	8.68936	0.30895	low
TCGA-DD-A113	6.64384	0	4.21496	1.70732	5.05225	4.81655	6.03892	1.2411	high
TCGA-2Y-A9GT	4.44932	1	3.29169	2.4671	2.10228	5.198	10.2937	0.406473	low
TCGA-G3-A7M9	0.153425	1	6.93996	5.16105	4.49458	5.7193	7.30396	3.84552	high
TCGA-DD-AACJ	5.7589	0	1.99942	1.89208	3.13228	3.63151	3.49799	0.626937	low
TCGA-DD-AAEK	2.92329	0	4.61676	1.6775	4.2888	5.54377	7.88173	1.06878	high
TCGA-RC-A7S9	1.75342	0	4.26038	1.59335	5.73195	5.36484	6.44119	1.45295	high
TCGA-ZS-A9CE	3.4	0	3.0539	1.48677	2.01885	6.05932	6.34281	0.692871	low
TCGA-RC-A7SB	1.61096	0	4.36636	2.94771	1.63756	5.503	7.45323	0.855295	low
TCGA-DD-AADN	2.46027	0	3.34719	1.64353	4.46595	1.76956	4.00251	0.64503	low
TCGA-CC-A5UE	0.745205	1	6.77376	3.23595	4.23623	5.74888	3.13077	4.81674	high
TCGA-DD-AACZ	0.468493	1	4.1762	3.81079	3.59458	1.87767	4.95119	0.867147	low
TCGA-DD-AAE6	0.386301	0	4.64326	1.90867	4.14986	2.03505	5.64047	0.725187	low
TCGA-DD-AACG	1.28493	1	3.49936	3.49598	5.21336	2.89092	5.66324	1.01264	low
TCGA-DD-AADC	1.16438	1	5.58301	1.83861	3.38553	4.90983	3.70341	1.93683	high
TCGA-ZS-A9CF	6.60822	0	4.87554	4.44344	1.96563	4.85164	9.06668	0.893645	low
TCGA-CC-A7IF	1.77808	1	4.46573	2.0428	4.47878	6.26747	3.07254	2.66979	high
TCGA-ZS-A9CD	3.79726	1	2.64972	1.70108	4.2336	5.88456	8.10844	0.690532	low
TCGA-ED-A4XI	1.05753	0	2.28047	2.33585	4.25731	5.63866	6.96957	0.790597	low
TCGA-DD-A73F	2.9726	0	4.21967	3.42714	3.57618	5.12709	9.59761	0.82095	low
TCGA-DD-A4NN	2.46301	1	4.70848	3.02636	5.61158	5.80359	6.01522	2.34226	high
TCGA-DD-AADO	1.2411	0	2.91326	2.77243	5.33417	1.99383	5.35179	0.690852	low
TCGA-MI-A75H	2.04658	0	2.92544	1.69779	1.67361	2.08841	4.49078	0.374176	low
TCGA-DD-AAD5	3.68493	0	5.23643	6.8048	4.63797	5.12942	2.7726	5.89957	high
TCGA-XR-A8TD	2.82192	0	4.80069	2.22427	3.76787	5.22555	9.32765	0.84888	low
TCGA-CC-A9FU	0.003	0	4.01845	2.21853	4.64419	1.80092	7.55734	0.51038	low
TCGA-KR-A7K7	1.11507	0	4.94646	2.07525	4.34545	4.40017	5.57921	1.37385	high
TCGA-G3-A25Y	1.23836	1	4.95966	1.64742	4.71747	6.86522	7.28576	1.78401	high
TCGA-G3-AAV1	0.983562	1	4.15423	3.40892	4.12617	4.05553	5.81878	1.22531	high
TCGA-DD-A4NB	1.07123	0	4.18089	1.58664	4.78498	6.66946	3.83815	2.364	high
TCGA-ED-A7PZ	0.0164384	0	3.471	3.01478	3.45795	2.55559	6.30947	0.594247	low
TCGA-LG-A6GG	1.06027	0	3.94108	2.33931	2.43769	2.66564	3.66743	0.763654	low
TCGA-2Y-A9H2	4.74247	0	4.47423	2.62893	3.48843	5.42962	7.63976	1.07387	high
TCGA-DD-AAW3	4.47397	0	2.69594	1.53471	1.85158	3.80205	7.36889	0.333284	low
TCGA-ED-A82E	1.11781	0	3.21767	2.72284	2.95941	6.26251	2.60242	1.85776	high
TCGA-G3-A6UC	1.83836	0	2.84662	1.55574	1.54859	4.49346	9.74179	0.269341	low
TCGA-FV-A23B	5.07397	1	5.48375	2.7426	2.49031	2.25525	7.73208	0.599308	low
TCGA-DD-AADR	5.55616	0	4.80524	1.48677	2.85442	3.9662	3.34984	1.20376	high
GSM2011286	2.17	0	3.86912	2.84827	3.75717	3.66271	3.85867	1.20944	high
GSM2011288	0.49	1	2.68437	2.22914	3.28418	5.53288	5.26059	0.920897	low
GSM2011289	0.98	1	3.93852	2.32392	2.9941	3.26668	3.02178	1.03914	high
GSM2011290	0.03	0	2.09974	1.44216	3.44491	2.66442	5.10416	0.40372	low
GSM2011291	0.58	0	4.31511	3.38643	3.96477	6.72879	5.30067	2.3449	high
GSM2011292	0.04	0	5.27218	3.80893	3.68625	4.51466	8.78083	1.13388	high
GSM2011293	1.8	0	3.16165	2.70913	3.78273	4.55101	5.09482	1.00756	low
GSM2011296	2.56	0	4.0741	2.45959	5.84095	6.64022	6.34027	2.16428	high
GSM2011301	0.07	0	2.79615	0.381775	2.127	3.99686	8.2183	0.271634	low
GSM2011302	4.82	0	4.70308	2.70313	3.30643	4.39943	8.88666	0.746688	low
GSM2011304	0.04	0	2.83518	2.88912	6.64754	3.25252	9.23969	0.627355	low
GSM2011306	1.7	1	2.76833	3.04837	3.16735	3.84738	5.77251	0.685234	low
GSM2011309	1.14	0	4.09087	1.67258	3.90785	6.05758	7.51468	1.0422	high
GSM2011311	1.27	0	4.60173	2.63507	4.27014	3.77402	8.22676	0.812585	low
GSM2011314	0.53	0	4.77236	2.94467	4.05605	5.28605	5.07647	1.88271	high
GSM2011315	0.07	1	2.66539	2.89313	4.29808	4.82319	3.5867	1.32485	high
GSM2011318	1.79	0	5.51483	2.97579	3.48022	4.80953	3.57887	2.32366	high
GSM2011320	2.71	0	6.49588	2.63142	2.459	4.11282	5.61595	1.50744	high
GSM2011321	2.79	0	5.942	3.54608	3.43623	3.11438	8.07855	1.01092	low
GSM2011325	0.68	0	5.0985	7.09766	3.83662	4.44463	2.79752	4.5411	high
GSM2011326	0.15	1	4.95696	3.39706	1.92606	2.75675	7.04596	0.660667	low
GSM2011327	3.2	0	4.02604	2.41614	5.2824	4.64215	7.87552	1.01638	high
GSM2011329	4.79	0	6.69358	2.45769	6.36659	4.70662	7.3083	2.53929	high
GSM2011330	1.38	0	3.90417	2.55927	4.63595	5.56878	6.92494	1.27423	high
GSM2011331	2.66	0	2.83289	2.64124	2.42711	6.60062	5.56163	1.06593	high
GSM2011332	4.19	0	2.69212	2.33816	3.09911	6.12942	7.87552	0.703309	low
GSM2011334	5.76	0	3.46112	2.31431	2.5848	6.11321	8.8152	0.672731	low
GSM2011335	3.98	1	3.80999	2.43818	2.84667	6.8915	7.3947	1.1306	high
GSM2011336	4.98	0	3.55125	2.3861	2.61304	4.25513	7.7999	0.548352	low
GSM2011337	0.64	0	3.31422	2.95564	0.933162	2.92269	7.81407	0.327288	low
GSM2011338	0.52	1	2.91267	2.38233	3.29906	5.06478	8.9547	0.525445	low
GSM2011339	3.28	0	3.86723	2.4235	2.67066	4.86017	8.55547	0.610377	low
GSM2011342	0.34	0	4.90943	2.44242	4.59182	4.55137	5.73921	1.51688	high
GSM2011345	6.29	1	3.27092	1.85491	3.33547	3.43084	5.89807	0.587174	low
GSM2011351	0.44	0	4.40416	2.18424	4.07727	5.63486	5.35836	1.57732	high
GSM2011352	0.54	0	3.43785	1.64129	3.33587	3.76426	5.23019	0.698616	low
GSM2011355	4.98	0	3.34571	2.31893	4.71586	6.75706	5.67261	1.67783	high
GSM2011357	3.2	0	2.90744	1.53109	3.69333	5.5455	8.25376	0.596862	low
GSM2011358	3.2	0	3.26628	2.21677	3.96016	5.7876	5.55012	1.19026	high
GSM2011365	0.04	0	2.21269	2.08156	2.90492	4.24035	6.18005	0.502454	low
GSM2011366	0.39	0	2.67838	5.25623	7.05244	6.1373	5.36852	3.08733	high
GSM2011367	1.67	0	4.59681	2.77689	3.24934	4.10108	6.70852	0.945035	low
GSM2011368	0.65	0	4.14398	2.97521	3.39447	6.70754	7.70825	1.34085	high
GSM2011369	0.78	0	1.86799	2.85906	3.06728	4.87688	3.51725	0.913222	low
GSM2011370	0.3	0	4.02688	2.15135	2.3909	3.67223	4.20757	0.856684	low
GSM2011371	1.68	0	3.20407	1.76773	3.94602	5.72523	5.90958	1.01761	high
GSM2011372	0.92	1	4.48493	2.24337	3.32003	5.07195	6.24128	1.12121	high
GSM2011378	0.94	0	5.43098	4.48195	3.5982	3.8905	4.80943	2.04052	high
GSM2011379	0.03	0	3.56266	2.61997	3.0457	3.98442	7.01476	0.649312	low
GSM2011380	1.77	1	5.08461	3.28501	4.11568	5.55282	2.34364	3.4267	high
GSM2011384	0.06	0	6.74166	1.88123	3.20329	6.24598	6.82341	2.09132	high
GSM2011385	3.96	1	5.00705	3.47214	1.78486	3.88128	3.04114	1.51356	high
GSM2011386	3.78	0	4.08703	2.44871	4.44962	6.31987	7.93707	1.28061	high
GSM2011388	0.65	1	2.55128	2.1469	3.43974	4.8933	9.90957	0.397428	low
GSM2011393	1.02	0	2.41766	1.61363	3.75736	5.81871	5.71673	0.837038	low
GSM2011394	0.04	0	4.47561	2.10021	3.60425	3.98959	6.6468	0.857544	low
GSM2011395	4.35	0	2.19728	1.76002	2.98415	4.2122	8.86864	0.321752	low
GSM2011396	3.58	0	3.96142	2.0827	4.19781	5.99542	6.26564	1.34305	high
GSM2011397	3.46	0	2.55573	2.32112	2.76947	3.45816	7.04596	0.414222	low
GSM2011398	1.16	0	4.12322	6.32162	2.21574	4.32924	6.34027	1.4143	high

## Sheet: S6
id	coef
PBK	0.239077
MMP1	0.163567
GNAZ	0.160405
GPC1	0.210903
AKR1D1	-0.147371
